# Supplementary material for: Structural insights into small-molecule agonist recognition and activation of complement receptor C3aR
Source: EMBO J. 2025 Apr 7;44(10):2803–26. doi: 10.1038/s44318-025-00429-w (PMC12084609; doi:10.1038/s44318-025-00429-w)
Supplement: Supplementary file 3 — Source data Fig. 2 [file 44318_2025_429_MOESM3_ESM.zip]

Archive with 3 entries (1 files):
- Figure 2/
- Figure 2/Figure 2D/
- Figure 2/Figure 2D/JR14a_cAMP_raw_data-bar_graph.xlsx
