# Supplementary material for: Structural insights into small-molecule agonist recognition and activation of complement receptor C3aR
Source: EMBO J. 2025 Apr 7;44(10):2803–26. doi: 10.1038/s44318-025-00429-w (PMC12084609; doi:10.1038/s44318-025-00429-w)
Supplement: Supplementary file 3 — Source data Fig. 2 [file 44318_2025_429_MOESM3_ESM.zip › Figure 2/Figure 2D/JR14a_cAMP_raw_data-bar_graph.xlsx]

## Sheet: Sheet1
Figure 2. (D) Numerical data: glosensor cAMP assay
Mutants	pIC50																Dunnett's multiple comparisons test	Mean Diff.	95.00% CI of diff.	Summary	Adjusted P Value
	Replicate 1	Replicate 2	Replicate 3	Replicate 4	Replicate 5	Replicate 6	Replicate 7	Replicate 8	Replicate 9	Replicate 10	Replicate 11	Replicate 12	Replicate 13	Replicate 14	Mean	SEM
WT	8.58	8.238	8.4	8.088	8.153	8.606	8.303	8.748	8.609	8.508	8.197	8.147	8.235	7.941	8.34	0.06364
H812.63A	7.917	7.789	7.743			8.2									7.912	0.1027	WT vs. H81A	0.5438	0.1934 to 0.8941	*	0.0145
I983.28A	8.205	7.936	8.01												8.05	0.08023	WT vs. I98A	0.3557	0.1558 to 0.5555	*	0.0161
P993.29A				8.305	8.283	8.568									8.385	0.09155	WT vs. P99A	-0.103	-0.6533 to 0.4473	ns	0.7135
R161ECL2A							8.431	8.728	8.757						8.639	0.1042	WT vs. R161A	-0.08533	-0.4749 to 0.3042	ns	0.6125
Y174ECL2A							8.437	8.81	9.059						8.769	0.1807	WT vs. Y174A	-0.2153	-1.091 to 0.6608	ns	0.5373
R3405.42A							5.672	6.749	6.393						6.271	0.3168	WT vs. R340A	2.282	0.9188 to 3.645	*	0.0182
Y3936.51A							6.514	6.401	6.58						6.498	0.05226	WT vs. Y393A	2.055	0.8668 to 3.243	*	0.0171
D4177.35A							6.244	6.47	6.419						6.378	0.06844	WT vs. D417A	2.176	1.708 to 2.643	**	0.0024
I4217.39A	6.64	6.583	6.476			6.939									6.66	0.09917	WT vs. I421A	1.797	1.391 to 2.202	***	0.0007
S261.35A										8.788	8.341	8.134			8.421	0.193	WT vs. S26A	-0.137	-0.7528 to 0.4788	ns	0.6073
L301.39A				8.048	8.161	8.601									8.27	0.1687	WT vs. L30A	0.01233	-0.09306 to 0.1177	ns	0.9323
L822.64A				8.812	8.467	8.775									8.685	0.1094	WT vs. L82A	-0.4023	-1.624 to 0.8196	ns	0.3611
I1023.32A				8.108	8.038	8.325									8.157	0.0864	WT vs. I102A	0.1253	-0.5147 to 0.7653	ns	0.6851
V1033.33A				7.891	7.831	8.521									8.081	0.2207	WT vs. V103A	0.2013	-0.3020 to 0.7046	ns	0.266
M1063.36A				8.441	8.133	8.894									8.489	0.221	WT vs. M106A	-0.207	-1.053 to 0.6389	ns	0.5401
H4187.36A	8.689	8.387	8.317			9.01									8.601	0.1585	WT vs. H418A	-0.1448	-0.6631 to 0.3736	ns	0.698
I1023.32A/I4217.39A												5.613	5.938	5.763	5.771	0.09391	WT vs. I102A/I421A	2.336	1.575 to 3.097	**	0.0055
