# Supplementary material for: Structural insights into small-molecule agonist recognition and activation of complement receptor C3aR
Source: EMBO J. 2025 Apr 7;44(10):2803–26. doi: 10.1038/s44318-025-00429-w (PMC12084609; doi:10.1038/s44318-025-00429-w)
Supplement: Supplementary file 4 — Figure Source Data for EV and Appendix Figures [file 44318_2025_429_MOESM4_ESM.zip]

Archive with 30 entries (13 files):
- Appendix Figure S1/
- Appendix Figure S1/1E/
- Appendix Figure S1/1E/C3aR_C-terminal_mutants_surface_ELISA.xlsx
- Appendix Figure S4/
- Appendix Figure S4/4A/
- Appendix Figure S4/4A/C3a_cAMP_raw_data-bar_graph.xlsx
- Appendix Figure S4/4B/
- Appendix Figure S4/4B/C3a_cAMP_raw_data.xlsx
- Figure EV1/
- Figure EV1/1A/
- Figure EV1/1A/BRET_assay_raw_data.xlsx
- Figure EV1/1B/
- Figure EV1/1B/Various-Ligand_cAMP_raw_data.xlsx
- Figure EV2/
- Figure EV2/2A/
- Figure EV2/2A/apo-C3aR-BRIL complex SDS-PAGE.tif
- Figure EV2/2A/apo-C3aR-BRIL Complex SEC.xlsx
- Figure EV3/
- Figure EV3/3A/
- Figure EV3/3A/JR14a-C3aR-BRIL complex SDS-PAGE.tif
- Figure EV3/3A/JR14a-C3aR-BRIL Complex SEC.xlsx
- Figure EV4/
- Figure EV4/4A/
- Figure EV4/4A/JR14a-C3aR-Gi1 complex SDS-PAGE.tif
- Figure EV4/4A/JR14a-C3aR-Gi1 Complex SEC.xlsx
- Figure EV5/
- Figure EV5/5A/
- Figure EV5/5A/C3aR_mutants_surface_ELISA.xlsx
- Figure EV5/5B/
- Figure EV5/5B/JR14a_cAMP_raw_data.xlsx
