# Supplementary material for: Structural insights into small-molecule agonist recognition and activation of complement receptor C3aR
Source: EMBO J. 2025 Apr 7;44(10):2803–26. doi: 10.1038/s44318-025-00429-w (PMC12084609; doi:10.1038/s44318-025-00429-w)
Supplement: Supplementary file 4 — Figure Source Data for EV and Appendix Figures [file 44318_2025_429_MOESM4_ESM.zip › Appendix Figure S1/1E/C3aR_C-terminal_mutants_surface_ELISA.xlsx]

## Sheet: Sheet1
Appendix Figure S1. (E) Numerical data: surface expression level
Mutant	Replicate 1	Replicate 2	Replicate 3	Mean	SEM	N
WT	100	100	100	100	0	3
F458H8A	17.6407	23.4348	12.3046	17.7933	3.21392	3
1-449	6.72596	14.7446	5.50059	8.99039	2.89878	3
1-462	54.9099	60.4253	58.8307	58.0553	1.63867	3
