# Supplementary material for: Structural insights into small-molecule agonist recognition and activation of complement receptor C3aR
Source: EMBO J. 2025 Apr 7;44(10):2803–26. doi: 10.1038/s44318-025-00429-w (PMC12084609; doi:10.1038/s44318-025-00429-w)
Supplement: Supplementary file 4 — Figure Source Data for EV and Appendix Figures [file 44318_2025_429_MOESM4_ESM.zip › Appendix Figure S4/4A/C3a_cAMP_raw_data-bar_graph.xlsx]

## Sheet: Sheet1
Appendix Figure S4. (A) Numerical data: glosensor cAMP assay
Mutants	pIC50																							Dunnett's multiple comparisons test	Mean Diff.	95.00% CI of diff.	Summary	Adjusted P Value
	Replicate 1	Replicate 2	Replicate 3	Replicate 4	Replicate 5	Replicate 6	Replicate 7	Replicate 8	Replicate 9	Replicate 10	Replicate 11	Replicate 12	Replicate 13	Replicate 14	Replicate 15	Replicate 16	Replicate 17	Replicate 18	Replicate 19	Replicate 20	Replicate 21	Mean	SEM
WT	8.51	8.469	8.474	8.454	8.54	8.356	8.674	8.527	8.444	8.464	8.98	8.816	8.274	8.575	8.466	8.474	8.891	8.949	8.475	8.534	8.503	8.564	0.0414
H812.63A	8.229	8.033	8.241	8.259		7.817	8.158	7.996														8.105	0.0618	WT vs. H81A	0.3901	0.1950 to 0.5853	**	0.0015
I983.28A	8.375	8.384	8.423	8.403		8.079	8.54	8.467														8.382	0.05481	WT vs. I98A	0.1133	0.008093 to 0.2185	*	0.0359
P993.29A					8.352		8.226	8.006	8.146													8.183	0.07252	WT vs. P99A	0.3637	0.008436 to 0.7191	*	0.0469
R161ECL2A
Y174ECL2A										8.261	8.284	8.322	7.392	7.919								8.036	0.1764	WT vs. Y174A	0.5862	0.1295 to 1.043	*	0.0208
R3405.42A										7.313	7.566	7.679	6.722	7.019	6.954							7.209	0.1525	WT vs. R340A	1.387	1.096 to 1.678	****	<0.0001
Y3936.51A										7.384	6.798	8.035	6.867	6.816	7.639							7.257	0.2101	WT vs. Y393A	1.339	0.5149 to 2.164	**	0.0063
D4177.35A
I4217.39A	8.634	8.508	8.565	8.448		8.431	8.887	8.826														8.614	0.06806	WT vs. I421A	-0.1193	-0.2560 to 0.01739	ns	0.0886
S261.35A																8.461	8.897	8.919	8.441			8.68	0.1321	WT vs. S26A	0.01775	-0.02566 to 0.06116	ns	0.4084
L301.39A					8.556		8.696	8.572	8.436													8.565	0.05318	WT vs. L30A	-0.01875	-0.07051 to 0.03301	ns	0.5
L822.64A					8.881		8.819	8.707	8.443													8.713	0.09678	WT vs. L82A	-0.1663	-0.5000 to 0.1675	ns	0.2786
I1023.32A					8.607		8.633	8.49	8.135													8.466	0.1147	WT vs. I102A	0.08	-0.3018 to 0.4618	ns	0.8791
V1033.33A					8.49		8.717	8.435	8.201													8.461	0.1059	WT vs. V103A	0.0855	-0.1978 to 0.3688	ns	0.6436
M1063.36A					8.594		8.678	8.47	8.307													8.512	0.08066	WT vs. M106A	0.034	-0.1617 to 0.2297	ns	0.9466
H4187.36A	8.552	8.43	8.421	8.424		8.378	8.696	8.509														8.487	0.04136	WT vs. H418A	0.007714	-0.03948 to 0.05491	ns	0.9988
I1023.32A/I4217.39A																			8.086	7.939	7.954	7.993	0.0467	WT vs. I102A/I421A	0.511	0.08057 to 0.9414	*	0.0358
