# Supplementary material for: Structural insights into small-molecule agonist recognition and activation of complement receptor C3aR
Source: EMBO J. 2025 Apr 7;44(10):2803–26. doi: 10.1038/s44318-025-00429-w (PMC12084609; doi:10.1038/s44318-025-00429-w)
Supplement: Supplementary file 4 — Figure Source Data for EV and Appendix Figures [file 44318_2025_429_MOESM4_ESM.zip › Appendix Figure S4/4B/C3a_cAMP_raw_data.xlsx]

## Sheet: Sheet1
Appendix Figure S4. (B) Numerical data: glosensor cAMP assay
WT	cAMP response (% Forskolin)
Log[C3a (M)]	Replicate 1	Replicate 2	Replicate 3	Replicate 4	Replicate 5	Replicate 6	Replicate 7	Replicate 8	Replicate 9	Replicate 10	Replicate 11	Replicate 12	Replicate 13	Replicate 14	Replicate 15	Replicate 16	Replicate 17	Replicate 18	Replicate 19	Replicate 20	Replicate 21
-12	96.6439	96.509	94.0187	101.304	98.6862	95.2575	98.9426	96.1265	98.0061	93.7392	99.0589	103.591	106.396	103.792	101.639	99.0164	93.9501	101.822	99.9512	98.1615	96.6707
-11	101.688	99.033	98.4158	97.1455	94.7239	92.0542	96.588	94.5546	98.6168	104.795	99.7552	97.7929	100.006	95.9465	100.559	98.1656	98.4301	104.536	103.479	107.096	101.899
-10	100.49	100.175	99.0482	90.8624	91.7807	95.0375	92.6979	92.8086	96.0278	91.9964	96.4706	95.6483	99.7313	94.1875	91.545	96.5871	91.09	100.527	103.102	107.39	101.42
-9	89.1035	92.0215	88.279	92.7879	82.0349	98.6673	72.4627	83.0473	92.2288	91.7485	55.8305	67.4558	97.6539	80.7788	91.7183	89.7688	62.1122	58.2604	94.143	88.3992	88.6037
-8	14.46	12.695	16.9996	9.95962	6.24797	18.053	9.98452	10.6793	14.9375	11.0772	11.7525	14.5824	33.2066	8.4406	9.2623	14.6718	23.4415	12.4469	9.96854	7.508	11.015
-7	13.2333	11.1118	12.8798	7.97089	4.89328	13.2085	8.33816	9.36115	10.4359	9.09852	12.0688	14.1722	11.0692	5.63957	5.87929	10.7959	18.7712	9.30043	7.84191	5.14916	8.46285
H812.63A	cAMP response (% Forskolin)
Log[C3a (M)]	Replicate 1	Replicate 2	Replicate 3	Replicate 4	Replicate 5	Replicate 6	Replicate 7	Replicate 8	Replicate 9	Replicate 10	Replicate 11	Replicate 12	Replicate 13	Replicate 14	Replicate 15	Replicate 16	Replicate 17	Replicate 18	Replicate 19	Replicate 20	Replicate 21
-12	95.0008	97.5389	97.7463	103.251		100.367	97.0476	96.0592
-11	96.9943	98.6383	99.9787	102.795		93.5756	91.1718	97.1155
-10	97.4031	98.5228	99.7596	98.6825		88.3432	99.5635	95.6249
-9	95.7532	95.0226	98.5368	105.336		92.3493	92.2175	94.4823
-8	37.3777	51.5669	36.9791	30.3843		58.5797	40.1899	48.1335
-7	16.9728	18.1563	16.8054	12.454		16.486	12.7528	10.8945
I983.28A	cAMP response (% Forskolin)
Log[C3a (M)]	Replicate 1	Replicate 2	Replicate 3	Replicate 4	Replicate 5	Replicate 6	Replicate 7	Replicate 8	Replicate 9	Replicate 10	Replicate 11	Replicate 12	Replicate 13	Replicate 14	Replicate 15	Replicate 16	Replicate 17	Replicate 18	Replicate 19	Replicate 20	Replicate 21
-12	95.2559	98.3515	96.7082	98.0586		93.9574	97.5452	101.79
-11	97.3234	101.48	99.9719	96.1243		97.8577	93.6814	92.5094
-10	99.8323	101.027	99.6549	94.5632		95.7585	97.0277	93.1262
-9	88.7945	95.5293	90.196	95.0328		96.7685	78.7316	85.7127
-8	27.2948	21.818	20.1374	14.26		42.6732	12.532	15.2381
-7	12.3125	10.903	9.83733	8.88574		11.3782	5.36902	7.43441
P993.29A	cAMP response (% Forskolin)
Log[C3a (M)]	Replicate 1	Replicate 2	Replicate 3	Replicate 4	Replicate 5	Replicate 6	Replicate 7	Replicate 8	Replicate 9	Replicate 10	Replicate 11	Replicate 12	Replicate 13	Replicate 14	Replicate 15	Replicate 16	Replicate 17	Replicate 18	Replicate 19	Replicate 20	Replicate 21
-12					103.437		97.1144	100.69	103.752
-11					98.9744		94.8167	109.089	99.8418
-10					102.346		93.677	104.688	98.8802
-9					95.9623		92.8593	104.366	97.8672
-8					28.0034		35.9093	53.4451	42.7359
-7					12.8198		13.552	15.3595	12.8405
R161ECL2A	cAMP response (% Forskolin)
Log[C3a (M)]	Replicate 1	Replicate 2	Replicate 3	Replicate 4	Replicate 5	Replicate 6	Replicate 7	Replicate 8	Replicate 9	Replicate 10	Replicate 11	Replicate 12	Replicate 13	Replicate 14	Replicate 15	Replicate 16	Replicate 17	Replicate 18	Replicate 19	Replicate 20	Replicate 21
-12										95.5241	105.321	102.35
-11										103.028	121.753	96.659
-10										94.4779	102.246	94.7309
-9										101.938	107.613	95.0404
-8										93.5936	100.339	90.0577
-7										95.2203	113.23	84.9542
Y174ECL2A	cAMP response (% Forskolin)
Log[C3a (M)]	Replicate 1	Replicate 2	Replicate 3	Replicate 4	Replicate 5	Replicate 6	Replicate 7	Replicate 8	Replicate 9	Replicate 10	Replicate 11	Replicate 12	Replicate 13	Replicate 14	Replicate 15	Replicate 16	Replicate 17	Replicate 18	Replicate 19	Replicate 20	Replicate 21
-12										91.5718	98.1105	107.788	100.252	103.203
-11										98.4175	110.812	110.051	103.425	89.4615
-10										95.654	102.82	100.467	102.575	97.2988
-9										93.2888	98.2427	97.2777	106.072	106.88
-8										29.9433	34.6112	37.2928	78.7654	47.8011
-7										9.91247	12.6394	15.5488	17.1838	6.28328
R3405.42A	cAMP response (% Forskolin)
Log[C3a (M)]	Replicate 1	Replicate 2	Replicate 3	Replicate 4	Replicate 5	Replicate 6	Replicate 7	Replicate 8	Replicate 9	Replicate 10	Replicate 11	Replicate 12	Replicate 13	Replicate 14	Replicate 15	Replicate 16	Replicate 17	Replicate 18	Replicate 19	Replicate 20	Replicate 21
-12										94.7235	95.5288	102.574	99.2963	100.294	108.61
-11										98.2587	112.909	108.634	92.5113	96.7456	86.6024
-10										91.997	91.4221	98.1753	91.19	108.321	87.9889
-9										91.2908	112.122	107.732	93.9543	109.052	100.874
-8										77.3723	75.0262	71.045	86.2754	86.108	85.3696
-7										25.3504	26.6357	21.4636	37.9447	13.1488	37.7993
Y3936.51A	cAMP response (% Forskolin)
Log[C3a (M)]	Replicate 1	Replicate 2	Replicate 3	Replicate 4	Replicate 5	Replicate 6	Replicate 7	Replicate 8	Replicate 9	Replicate 10	Replicate 11	Replicate 12	Replicate 13	Replicate 14	Replicate 15	Replicate 16	Replicate 17	Replicate 18	Replicate 19	Replicate 20	Replicate 21
-12										99.538	99.4679	94.1148	90.1794	94.4818	86.3667
-11										102.784	104.056	100.843	95.2468	103.114	88.5622
-10										91.8361	102.657	96.8702	100.096	89.5562	88.424
-9										100.98	105.204	100.015	92.8992	94.0165	86.7477
-8										77.5286	92.3736	48.783	85.9378	83.4232	59.0389
-7										22.113	35.9501	17.0272	39.1557	16.0014	10.7377
D4177.35A	cAMP response (% Forskolin)
Log[C3a (M)]	Replicate 1	Replicate 2	Replicate 3	Replicate 4	Replicate 5	Replicate 6	Replicate 7	Replicate 8	Replicate 9	Replicate 10	Replicate 11	Replicate 12	Replicate 13	Replicate 14	Replicate 15	Replicate 16	Replicate 17	Replicate 18	Replicate 19	Replicate 20	Replicate 21
-12										97.8177	107.447	101.023
-11										98.536	110.529	108.951
-10										109.807	104.73	103.876
-9										98.8178	114.209	106.516
-8										89.9999	93.4665	96.6379
-7										91.9878	99.6396	84.0614
I4217.39A	cAMP response (% Forskolin)
Log[C3a (M)]	Replicate 1	Replicate 2	Replicate 3	Replicate 4	Replicate 5	Replicate 6	Replicate 7	Replicate 8	Replicate 9	Replicate 10	Replicate 11	Replicate 12	Replicate 13	Replicate 14	Replicate 15	Replicate 16	Replicate 17	Replicate 18	Replicate 19	Replicate 20	Replicate 21
-12	96.2037	95.2154	96.0564	97.8609		95.0886	99.1304	96.014
-11	100.239	95.2279	97.3171	97.6056		88.7477	89.5495	96.9004
-10	97.1206	96.8848	97.5225	98.6596		91.6547	90.5398	92.2836
-9	77.0654	83.922	80.0895	92.33		88.0109	57.3316	61.6638
-8	20.1098	16.0037	16.8238	18.5186		13.7273	11.2209	10.3404
-7	16.3158	12.0485	12.4283	14.5708		9.50522	8.99339	8.24931
S261.35A	cAMP response (% Forskolin)
Log[C3a (M)]	Replicate 1	Replicate 2	Replicate 3	Replicate 4	Replicate 5	Replicate 6	Replicate 7	Replicate 8	Replicate 9	Replicate 10	Replicate 11	Replicate 12	Replicate 13	Replicate 14	Replicate 15	Replicate 16	Replicate 17	Replicate 18	Replicate 19	Replicate 20	Replicate 21
-12																101.638	96.0674	97.7946	99.8915
-11																99.9381	102.624	98.5586	106.482
-10																100.971	93.5186	93.4789	106.032
-9																93.6313	62.6652	56.9282	99.1323
-8																10.1791	21.4419	11.6116	10.343
-7																6.627	16.7441	7.89072	6.9516
L301.39A	cAMP response (% Forskolin)
Log[C3a (M)]	Replicate 1	Replicate 2	Replicate 3	Replicate 4	Replicate 5	Replicate 6	Replicate 7	Replicate 8	Replicate 9	Replicate 10	Replicate 11	Replicate 12	Replicate 13	Replicate 14	Replicate 15	Replicate 16	Replicate 17	Replicate 18	Replicate 19	Replicate 20	Replicate 21
-12					93.0519		98.3611	95.4293	98.1714
-11					93.7595		102.284	98.9194	98.9213
-10					98.5717		99.4918	94.0361	99.7203
-9					79.6299		73.9078	80.9345	94.7655
-8					10.5423		13.4688	12.7061	14.919
-7					9.07957		11.8256	11.6875	11.3951
L822.64A	cAMP response (% Forskolin)
Log[C3a (M)]	Replicate 1	Replicate 2	Replicate 3	Replicate 4	Replicate 5	Replicate 6	Replicate 7	Replicate 8	Replicate 9	Replicate 10	Replicate 11	Replicate 12	Replicate 13	Replicate 14	Replicate 15	Replicate 16	Replicate 17	Replicate 18	Replicate 19	Replicate 20	Replicate 21
-12					96.438		101.071	97.6489	97.1017
-11					96.3221		92.6254	98.1029	96.3958
-10					90.6886		88.5993	91.2726	91.8279
-9					57.8449		63.0901	70.4615	87.1951
-8					8.74318		11.6	12.6695	19.6836
-7					6.87749		9.71024	10.1427	11.3925
I1023.32A	cAMP response (% Forskolin)
Log[C3a (M)]	Replicate 1	Replicate 2	Replicate 3	Replicate 4	Replicate 5	Replicate 6	Replicate 7	Replicate 8	Replicate 9	Replicate 10	Replicate 11	Replicate 12	Replicate 13	Replicate 14	Replicate 15	Replicate 16	Replicate 17	Replicate 18	Replicate 19	Replicate 20	Replicate 21
-12					100.091		99.4446	103.061	100.292
-11					101.218		97.6019	96.3406	96.4684
-10					100.225		97.0574	101.2	92.7378
-9					79.3706		75.7573	87.6595	96.2544
-8					18.0914		20.5498	21.1955	43.7061
-7					12.513		13.8699	13.8887	16.7301
V1033.33A	cAMP response (% Forskolin)
Log[C3a (M)]	Replicate 1	Replicate 2	Replicate 3	Replicate 4	Replicate 5	Replicate 6	Replicate 7	Replicate 8	Replicate 9	Replicate 10	Replicate 11	Replicate 12	Replicate 13	Replicate 14	Replicate 15	Replicate 16	Replicate 17	Replicate 18	Replicate 19	Replicate 20	Replicate 21
-12					97.5876		96.8995	93.2855	103.969
-11					100.23		96.3806	92.8142	102.896
-10					100.582		94.8963	95.96	103.234
-9					89.1599		71.8867	87.7723	103.754
-8					24.0367		22.9192	25.505	44.9588
-7					19.4134		19.5158	19.4167	22.7151
M1063.36A	cAMP response (% Forskolin)
Log[C3a (M)]	Replicate 1	Replicate 2	Replicate 3	Replicate 4	Replicate 5	Replicate 6	Replicate 7	Replicate 8	Replicate 9	Replicate 10	Replicate 11	Replicate 12	Replicate 13	Replicate 14	Replicate 15	Replicate 16	Replicate 17	Replicate 18	Replicate 19	Replicate 20	Replicate 21
-12					100.17		94.2292	92.0693	95.269
-11					97.4007		101.425	95.2201	99.8913
-10					93.6058		101.942	98.4776	102.992
-9					79.4196		72.8803	85.1049	95.0457
-8					15.2957		16.356	17.6122	30.653
-7					12.1444		11.955	11.6304	13.1139
H4187.36A	cAMP response (% Forskolin)
Log[C3a (M)]	Replicate 1	Replicate 2	Replicate 3	Replicate 4	Replicate 5	Replicate 6	Replicate 7	Replicate 8	Replicate 9	Replicate 10	Replicate 11	Replicate 12	Replicate 13	Replicate 14	Replicate 15	Replicate 16	Replicate 17	Replicate 18	Replicate 19	Replicate 20	Replicate 21
-12	93.4862	89.9125	97.6046	95.6509		97.3777	104.399	97.9074
-11	100.382	103.326	102.029	95.2595		97.8442	98.7281	97.2658
-10	97.6715	104.165	99.8592	96.4286		93.2214	100.343	90.3788
-9	81.2048	92.2649	92.3816	94.4625		94.8069	73.5561	81.9434
-8	24.1292	25.397	25.0321	14.1771		21.7223	18.9212	21.4259
-7	18.058	18.9801	15.6967	12.1366		13.1308	12.0745	13.0292
I1023.32A/I4217.39A	cAMP response (% Forskolin)
Log[C3a (M)]	Replicate 1	Replicate 2	Replicate 3	Replicate 4	Replicate 5	Replicate 6	Replicate 7	Replicate 8	Replicate 9	Replicate 10	Replicate 11	Replicate 12	Replicate 13	Replicate 14	Replicate 15	Replicate 16	Replicate 17	Replicate 18	Replicate 19	Replicate 20	Replicate 21
-12																			98.2521	100.531	100.032
-11																			107.309	106.774	101.12
-10																			108.188	105.122	103.375
-9																			101.908	104.372	102.636
-8																			50.0305	58.0647	57.9207
-7																			17.137	17.9164	21.7788
