# Supplementary material for: Structural insights into small-molecule agonist recognition and activation of complement receptor C3aR
Source: EMBO J. 2025 Apr 7;44(10):2803–26. doi: 10.1038/s44318-025-00429-w (PMC12084609; doi:10.1038/s44318-025-00429-w)
Supplement: Supplementary file 4 — Figure Source Data for EV and Appendix Figures [file 44318_2025_429_MOESM4_ESM.zip › Figure EV1/1A/BRET_assay_raw_data.xlsx]

## Sheet: Sheet1
Figure EV1. (A) Numerical data: BRET assay
Ligand	pEC50		EC50	Span
	Value	SEM	Value	Value	SEM
C3a	8.52198	0.116317	3.00624e-09	0.0272799	0.00148822
JR14a	8.29584	0.53099	5.06007e-09	0.00972531	0.00224605
Log[C3a (M)]	ΔBRET (C3a-vehicle)
	Replicate 1	Replicate 2	Replicate 3	Replicate 4
-12	0.000368133	0.000726804	0.0035399	0.00617486
-11	0.000317167	0.00115682	0.00277906	0.00543632
-10	0.00234847	0.00133906	0.00247998	0.00305564
-9	0.0102909	0.00937873	0.00582508	0.00711598
-8	0.0290007	0.02451	0.0198612	0.0224352
-7	0.0318737	0.0302722	0.0239026	0.0259325
Log[JR14a (M)]	ΔBRET (JR14a-vehicle)
	Replicate 1	Replicate 2	Replicate 3	Replicate 4
-12	0.00213223	-6.28052e-05	0.00464727	0.00401174
-11	0.00103393	-0.00405457	0.00499931	0.00984352
-10	0.000840167	-0.00219655	0.00578045	0.00893407
-9	0.00203375	-0.000881031	0.00950831	0.0118956
-8	0.00406265	0.00244489	0.0117685	0.0179204
-7	0.011006	0.00513356	0.0149179	0.0173851
-6	0.0115847	0.00819685	0.0150085	0.0181718
