# Supplementary material for: Structural insights into small-molecule agonist recognition and activation of complement receptor C3aR
Source: EMBO J. 2025 Apr 7;44(10):2803–26. doi: 10.1038/s44318-025-00429-w (PMC12084609; doi:10.1038/s44318-025-00429-w)
Supplement: Supplementary file 4 — Figure Source Data for EV and Appendix Figures [file 44318_2025_429_MOESM4_ESM.zip › Figure EV1/1B/Various-Ligand_cAMP_raw_data.xlsx]

## Sheet: Sheet1
Figure EV1. (B) Numerical data: glosensor cAMP assay
Ligand	pIC50		IC50	Span
	Value	SEM	Value	Value	SEM
C3a	8.52015	0.0552986	3.01891e-09	99.1844	2.57308
JR14a	8.40619	0.0455522	3.92471e-09	84.4256	1.67292
EP54	8.25477	0.0650738	5.56195e-09	86.7942	2.56023
C3a 63-77	7.70091	0.0771884	1.99108e-08	87.3842	3.17307
Log[C3a (M)]	cAMP response (% Forskolin)
	Replicate 1	Replicate 2	Replicate 3	Replicate 4	Replicate 5	Replicate 6	Replicate 7	Replicate 8	Replicate 9	Replicate 10	Replicate 11	Replicate 12	Replicate 13	Replicate 14	Replicate 15	Replicate 16	Replicate 17	Replicate 18	Replicate 19	Replicate 20	Replicate 21
-12	96.6439	96.509	94.0187	101.304	98.6862	95.2575	98.9426	96.1265	98.0061	93.7392	99.0589	103.591	106.396	103.792	101.639	99.0164	93.9501	101.822	99.9512	98.1615	96.6707
-11	101.688	99.033	98.4158	97.1455	94.7239	92.0542	96.588	94.5546	98.6168	104.795	99.7552	97.7929	100.006	95.9465	100.559	98.1656	98.4301	104.536	103.479	107.096	101.899
-10	100.49	100.175	99.0482	90.8624	91.7807	95.0375	92.6979	92.8086	96.0278	91.9964	96.4706	95.6483	99.7313	94.1875	91.545	96.5871	91.09	100.527	103.102	107.39	101.42
-9	89.1035	92.0215	88.279	92.7879	82.0349	98.6673	72.4627	83.0473	92.2288	91.7485	55.8305	67.4558	97.6539	80.7788	91.7183	89.7688	62.1122	58.2604	94.143	88.3992	88.6037
-8	14.46	12.695	16.9996	9.95962	6.24797	18.053	9.98452	10.6793	14.9375	11.0772	11.7525	14.5824	33.2066	8.4406	9.2623	14.6718	23.4415	12.4469	9.96854	7.508	11.015
-7	13.2333	11.1118	12.8798	7.97089	4.89328	13.2085	8.33816	9.36115	10.4359	9.09852	12.0688	14.1722	11.0692	5.63957	5.87929	10.7959	18.7712	9.30043	7.84191	5.14916	8.46285
Log[JR14a (M)]	cAMP response (% Forskolin)
	Replicate 1	Replicate 2	Replicate 3	Replicate 4	Replicate 5	Replicate 6	Replicate 7	Replicate 8	Replicate 9	Replicate 10	Replicate 11	Replicate 12	Replicate 13	Replicate 14
-11	95.3471	94.1233	97.2616	95.7892	99.49	100.073	102.62	101.996	98.0486	94.4924	101.448	97.2978	92.4211	96.2779
-10	93.346	95.2634	91.9001	94.479	91.5485	96.7177	94.8127	89.2035	92.8125	96.1086	100.713	95.3796	94.5693	100.001
-9	74.4955	86.0276	79.9303	78.3012	80.667	71.3126	77.0357	67.0528	68.6762	73.6111	85.5197	85.6414	80.576	87.4736
-8	33.1047	41.8079	29.6775	50.0296	46.2267	33.7461	46.2871	27.3617	37.1527	33.3766	50.5209	47.3025	39.0678	59.8112
-7	18.4984	14.723	6.75954	11.3091	10.2351	13.1265	14.2043	10.5394	14.9185	13.683	16.8019	14.3831	8.79182	18.2499
-6	17.7876	14.1372	6.67209	11.5178	10.4034	11.4415	15.0241	13.084	14.4547	11.5794	17.4048	12.8333	8.1757	15.7571
Log[EP54 (M)]	cAMP response (% Forskolin)
	Replicate 1	Replicate 2	Replicate 3	Replicate 4
-11	100.948	111.474	99.2929	100.722
-10	96.1717	92.6758	92.9918	92.9702
-9	86.0569	76.9169	83.7182	77.7022
-8	50.9409	43.8478	46.8628	37.7864
-7	20.9982	14.4466	13.4631	10.1774
-6	15.765	12.3138	11.2653	7.91666
Log[C3a 63-77 (M)]	cAMP response (% Forskolin)
	Replicate 1	Replicate 2	Replicate 3	Replicate 4
-11	99.6852	89.9348	107.38	98.6159
-10	105.077	99.7728	108.994	104.503
-9	96.0074	91.7896	101.845	92.278
-8	76.7183	83.5918	60.7255	70.6029
-7	30.4051	34.5182	20.1199	25.392
-6	17.0007	16.5715	15.807	15.523
