# Supplementary material for: Structural insights into small-molecule agonist recognition and activation of complement receptor C3aR
Source: EMBO J. 2025 Apr 7;44(10):2803–26. doi: 10.1038/s44318-025-00429-w (PMC12084609; doi:10.1038/s44318-025-00429-w)
Supplement: Supplementary file 4 — Figure Source Data for EV and Appendix Figures [file 44318_2025_429_MOESM4_ESM.zip › Figure EV2/2A/apo-C3aR-BRIL Complex SEC.xlsx]

## Sheet: apo
Figure EV2. (A) SEC profile of purified apo C3aR−BRIL in complex with anti-BRIL Fab and anti-Fab Nb.
20230719 c3ar1 bril apo S200 analytic position 4001:10_UV
ml	mAU
0	0.01
0.018	0.012
0.037	0.007
0.055	0.008
0.073	0.004
0.091	0.01
0.11	0.052
0.128	0.075
0.146	0.094
0.164	0.104
0.183	0.105
0.201	0.106
0.219	0.142
0.238	0.176
0.256	0.281
0.274	0.501
0.292	0.766
0.311	1.074
0.329	1.362
0.347	1.517
0.365	1.563
0.384	1.538
0.402	1.459
0.42	1.366
0.439	1.281
0.457	1.211
0.475	1.152
0.493	1.087
0.512	1.034
0.53	0.983
0.548	0.919
0.566	0.877
0.585	0.833
0.603	0.789
0.621	0.758
0.64	0.733
0.658	0.71
0.676	0.692
0.694	0.676
0.713	0.651
0.731	0.619
0.749	0.589
0.768	0.569
0.786	0.55
0.804	0.538
0.822	0.531
0.841	0.513
0.859	0.493
0.877	0.479
0.895	0.466
0.914	0.439
0.932	0.423
0.95	0.41
0.969	0.388
0.987	0.378
1.005	0.378
1.023	0.372
1.042	0.368
1.06	0.368
1.078	0.356
1.096	0.344
1.115	0.329
1.133	0.311
1.151	0.301
1.17	0.289
1.188	0.289
1.206	0.288
1.224	0.278
1.243	0.271
1.261	0.249
1.279	0.232
1.297	0.22
1.316	0.209
1.334	0.206
1.352	0.204
1.371	0.199
1.389	0.21
1.407	0.208
1.425	0.202
1.444	0.199
1.462	0.186
1.48	0.18
1.498	0.174
1.517	0.164
1.535	0.156
1.553	0.149
1.572	0.145
1.59	0.144
1.608	0.148
1.626	0.147
1.645	0.149
1.663	0.143
1.681	0.129
1.699	0.126
1.718	0.115
1.736	0.117
1.754	0.124
1.773	0.13
1.791	0.139
1.809	0.127
1.827	0.12
1.846	0.113
1.864	0.107
1.882	0.098
1.9	0.096
1.919	0.089
1.937	0.08
1.955	0.079
1.974	0.078
1.992	0.076
2.01	0.078
2.028	0.084
2.047	0.089
2.065	0.089
2.083	0.086
2.101	0.082
2.12	0.075
2.138	0.073
2.156	0.072
2.175	0.064
2.193	0.074
2.211	0.078
2.229	0.079
2.248	0.083
2.266	0.085
2.284	0.079
2.303	0.07
2.321	0.068
2.339	0.065
2.357	0.065
2.376	0.067
2.394	0.071
2.412	0.072
2.43	0.069
2.449	0.072
2.467	0.065
2.485	0.062
2.504	0.055
2.522	0.049
2.54	0.047
2.558	0.044
2.577	0.046
2.595	0.051
2.613	0.047
2.631	0.036
2.65	0.031
2.668	0.032
2.686	0.039
2.705	0.051
2.723	0.055
2.741	0.061
2.759	0.053
2.778	0.051
2.796	0.052
2.814	0.05
2.832	0.04
2.851	0.044
2.869	0.038
2.887	0.038
2.906	0.045
2.924	0.04
2.942	0.044
2.96	0.046
2.979	0.037
2.997	0.03
3.015	0.026
3.033	0.017
3.052	0.012
3.07	0.014
3.088	0.016
3.107	0.017
3.125	0.019
3.143	0.017
3.161	0.015
3.18	0.02
3.198	0.026
3.216	0.033
3.234	0.034
3.253	0.033
3.271	0.019
3.289	0.011
3.308	0.009
3.326	0.007
3.344	0.005
3.362	0.005
3.381	-0.002
3.399	-0.002
3.417	0.002
3.435	0.005
3.454	0.01
3.472	0.005
3.49	0.003
3.509	0.004
3.527	-0.002
3.545	0.004
3.563	0.007
3.582	0.011
3.6	0.01
3.618	0.011
3.637	0.003
3.655	0.001
3.673	0.008
3.691	0.016
3.71	0.009
3.728	0.011
3.746	0.005
3.764	-0.005
3.783	-0.001
3.801	-0.005
3.819	-0.001
3.838	0.004
3.856	0.005
3.874	0.013
3.892	0.012
3.911	0.006
3.929	-0.007
3.947	-0.006
3.965	-0.005
3.984	-0.006
4.002	-0.004
4.02	-0.004
4.039	-0.01
4.057	-0.014
4.075	-0.012
4.093	-0.012
4.112	-0.006
4.13	-0.001
4.148	0.002
4.166	0.005
4.185	-0.003
4.203	-0.005
4.221	-0.016
4.24	-0.016
4.258	-0.012
4.276	-0.015
4.294	-0.005
4.313	0
4.331	0
4.349	0.012
4.367	0.012
4.386	0.006
4.404	0.008
4.422	0.002
4.441	-0.005
4.459	-0.005
4.477	-0.006
4.495	0.002
4.514	0.002
4.532	0.007
4.55	-0.002
4.568	-0.002
4.587	-0.003
4.605	-0.005
4.623	0.001
4.642	-0.003
4.66	-0.003
4.678	-0.004
4.696	-0.012
4.715	-0.022
4.733	-0.024
4.751	-0.024
4.769	-0.029
4.788	-0.02
4.806	-0.017
4.824	-0.016
4.843	-0.019
4.861	-0.023
4.879	-0.027
4.897	-0.026
4.916	-0.029
4.934	-0.021
4.952	-0.02
4.971	-0.031
4.989	-0.026
5.007	-0.026
5.025	-0.027
5.044	-0.011
5.062	-0.007
5.08	-0.007
5.098	-0.01
5.117	-0.015
5.135	-0.014
5.153	-0.014
5.172	-0.011
5.19	-0.005
5.208	-0.005
5.226	-0.004
5.245	-0.002
5.263	-0.007
5.281	-0.004
5.299	0.001
5.318	0.009
5.336	0.017
5.354	0.019
5.373	0.016
5.391	0.012
5.409	0.007
5.427	0.007
5.446	0.012
5.464	0.015
5.482	0.017
5.5	0.018
5.519	0.016
5.537	0.016
5.555	0.015
5.574	0.017
5.592	0.026
5.61	0.022
5.628	0.023
5.647	0.023
5.665	0.014
5.683	0.007
5.701	0.007
5.72	0
5.738	0.008
5.756	0.018
5.775	0.023
5.793	0.029
5.811	0.027
5.829	0.026
5.848	0.014
5.866	0.008
5.884	0.005
5.902	0.009
5.921	0.013
5.939	0.014
5.957	0.012
5.976	0.011
5.994	0.004
6.012	0.011
6.03	0.006
6.049	0.01
6.067	0.009
6.085	0.005
6.103	0.005
6.122	0.01
6.14	0.01
6.158	0.016
6.177	0.016
6.195	0.013
6.213	0.016
6.231	0.021
6.25	0.026
6.268	0.03
6.286	0.028
6.304	0.028
6.323	0.028
6.341	0.03
6.359	0.028
6.378	0.028
6.396	0.029
6.414	0.03
6.432	0.031
6.451	0.042
6.469	0.035
6.487	0.036
6.506	0.035
6.524	0.032
6.542	0.036
6.56	0.037
6.579	0.032
6.597	0.037
6.615	0.044
6.633	0.037
6.652	0.034
6.67	0.036
6.688	0.025
6.707	0.022
6.725	0.031
6.743	0.03
6.761	0.032
6.78	0.038
6.798	0.04
6.816	0.035
6.834	0.032
6.853	0.027
6.871	0.021
6.889	0.03
6.908	0.03
6.926	0.036
6.944	0.038
6.962	0.034
6.981	0.032
6.999	0.027
7.017	0.023
7.035	0.028
7.054	0.029
7.072	0.027
7.09	0.028
7.109	0.024
7.127	0.018
7.145	0.026
7.163	0.029
7.182	0.031
7.2	0.022
7.218	0.013
7.236	0.007
7.255	0.006
7.273	0.016
7.291	0.023
7.31	0.026
7.328	0.023
7.346	0.026
7.364	0.021
7.383	0.019
7.401	0.024
7.419	0.019
7.437	0.027
7.456	0.025
7.474	0.025
7.492	0.035
7.511	0.025
7.529	0.024
7.547	0.023
7.565	0.015
7.584	0.013
7.602	0.014
7.62	0.018
7.638	0.009
7.657	0.006
7.675	0.003
7.693	0
7.712	0.008
7.73	0.009
7.748	0.004
7.766	0.007
7.785	0.004
7.803	0
7.821	0.004
7.84	-0.007
7.858	-0.009
7.876	-0.022
7.894	-0.03
7.913	-0.032
7.931	-0.029
7.949	-0.032
7.967	-0.026
7.986	-0.017
8.004	-0.01
8.022	-0.01
8.041	-0.013
8.059	-0.016
8.077	-0.016
8.095	-0.02
8.114	-0.017
8.132	-0.009
8.15	-0.006
8.168	-0.012
8.187	-0.006
8.205	-0.002
8.223	0.003
8.242	0.013
8.26	0.016
8.278	0.007
8.296	-0.003
8.315	-0.003
8.333	-0.001
8.351	0.001
8.369	0.01
8.388	0.011
8.406	0.007
8.424	0.018
8.443	0.016
8.461	0.015
8.479	0.034
8.497	0.044
8.516	0.052
8.534	0.07
8.552	0.081
8.57	0.099
8.589	0.121
8.607	0.133
8.625	0.152
8.644	0.169
8.662	0.186
8.68	0.207
8.698	0.239
8.717	0.262
8.735	0.294
8.753	0.342
8.771	0.384
8.79	0.448
8.808	0.516
8.826	0.592
8.845	0.683
8.863	0.784
8.881	0.905
8.899	1.057
8.918	1.241
8.936	1.445
8.954	1.684
8.972	1.946
8.991	2.257
9.009	2.622
9.027	3.029
9.046	3.512
9.064	4.058
9.082	4.676
9.1	5.353
9.119	6.155
9.137	7.007
9.155	7.988
9.173	9.07
9.192	10.205
9.21	11.402
9.228	12.763
9.247	14.112
9.265	15.54
9.283	17.041
9.301	18.539
9.32	20.11
9.338	21.68
9.356	23.239
9.375	24.771
9.393	26.283
9.411	27.676
9.429	29.05
9.448	30.36
9.466	31.578
9.484	32.755
9.502	33.845
9.521	34.837
9.539	35.771
9.557	36.61
9.576	37.332
9.594	38.024
9.612	38.626
9.63	39.125
9.649	39.57
9.667	39.959
9.685	40.261
9.703	40.529
9.722	40.747
9.74	40.906
9.758	41.044
9.777	41.136
9.795	41.194
9.813	41.22
9.831	41.216
9.85	41.188
9.868	41.153
9.886	41.111
9.904	41.066
9.923	41.015
9.941	40.951
9.959	40.894
9.978	40.823
9.996	40.745
10.014	40.672
10.032	40.581
10.051	40.495
10.069	40.415
10.087	40.32
10.105	40.236
10.124	40.164
10.142	40.076
10.16	40.019
10.179	39.972
10.197	39.943
10.215	39.909
10.233	39.886
10.252	39.869
10.27	39.86
10.288	39.88
10.306	39.923
10.325	39.991
10.343	40.082
10.361	40.197
10.38	40.336
10.398	40.508
10.416	40.71
10.434	40.932
10.453	41.182
10.471	41.455
10.489	41.738
10.507	42.045
10.526	42.385
10.544	42.738
10.562	43.127
10.581	43.525
10.599	43.927
10.617	44.373
10.635	44.82
10.654	45.283
10.672	45.794
10.69	46.338
10.709	46.874
10.727	47.477
10.745	48.111
10.763	48.803
10.782	49.56
10.8	50.392
10.818	51.246
10.836	52.233
10.855	53.26
10.873	54.415
10.891	55.689
10.91	57.045
10.928	58.629
10.946	60.329
10.964	62.09
10.983	64.148
11.001	66.393
11.019	68.68
11.037	71.279
11.056	74.133
11.074	77.031
11.092	80.317
11.111	83.823
11.129	87.39
11.147	91.32
11.165	95.545
11.184	99.665
11.202	104.146
11.22	108.799
11.238	113.476
11.257	118.328
11.275	123.149
11.293	128.062
11.312	132.997
11.33	137.866
11.348	142.312
11.366	146.818
11.385	150.999
11.403	154.952
11.421	158.733
11.439	162.221
11.458	165.214
11.476	168.067
11.494	170.406
11.513	172.339
11.531	174
11.549	175.101
11.567	175.818
11.586	176.172
11.604	176.119
11.622	175.718
11.64	174.985
11.659	173.98
11.677	172.571
11.695	170.849
11.714	169.027
11.732	166.94
11.75	164.647
11.768	162.271
11.787	159.727
11.805	156.967
11.823	154.247
11.841	151.219
11.86	148.159
11.878	145.193
11.896	142.05
11.915	138.848
11.933	135.737
11.951	132.394
11.969	129.048
11.988	125.864
12.006	122.502
12.024	119.277
12.042	116.179
12.061	112.955
12.079	109.609
12.097	106.537
12.116	103.303
12.134	100.19
12.152	97.18
12.17	94.193
12.189	91.199
12.207	88.388
12.225	85.483
12.244	82.623
12.262	79.963
12.28	77.257
12.298	74.586
12.317	72.045
12.335	69.489
12.353	67.131
12.371	64.701
12.39	62.339
12.408	60.167
12.426	57.964
12.445	55.766
12.463	53.709
12.481	51.637
12.499	49.625
12.518	47.76
12.536	45.944
12.554	44.152
12.572	42.523
12.591	40.849
12.609	39.208
12.627	37.633
12.646	36.108
12.664	34.67
12.682	33.247
12.7	31.873
12.719	30.566
12.737	29.322
12.755	28.099
12.773	26.962
12.792	25.877
12.81	24.818
12.828	23.814
12.847	22.872
12.865	21.896
12.883	21.001
12.901	20.15
12.92	19.303
12.938	18.512
12.956	17.8
12.974	17.08
12.993	16.391
13.011	15.752
13.029	15.122
13.048	14.531
13.066	13.984
13.084	13.425
13.102	12.894
13.121	12.405
13.139	11.914
13.157	11.459
13.175	11.05
13.194	10.657
13.212	10.301
13.23	9.941
13.249	9.597
13.267	9.282
13.285	8.971
13.303	8.654
13.322	8.383
13.34	8.121
13.358	7.865
13.376	7.637
13.395	7.422
13.413	7.199
13.431	6.998
13.45	6.799
13.468	6.618
13.486	6.447
13.504	6.294
13.523	6.136
13.541	5.984
13.559	5.84
13.578	5.697
13.596	5.577
13.614	5.458
13.632	5.349
13.651	5.247
13.669	5.144
13.687	5.045
13.705	4.959
13.724	4.874
13.742	4.797
13.76	4.716
13.779	4.635
13.797	4.557
13.815	4.487
13.833	4.425
13.852	4.354
13.87	4.301
13.888	4.251
13.906	4.207
13.925	4.162
13.943	4.11
13.961	4.058
13.98	4.009
13.998	3.97
14.016	3.933
14.034	3.902
14.053	3.87
14.071	3.841
14.089	3.813
14.107	3.789
14.126	3.764
14.144	3.724
14.162	3.697
14.181	3.668
14.199	3.644
14.217	3.637
14.235	3.617
14.254	3.599
14.272	3.577
14.29	3.555
14.308	3.538
14.327	3.52
14.345	3.511
14.363	3.5
14.382	3.493
14.4	3.472
14.418	3.452
14.436	3.441
14.455	3.429
14.473	3.423
14.491	3.426
14.509	3.423
14.528	3.418
14.546	3.422
14.564	3.416
14.583	3.405
14.601	3.404
14.619	3.394
14.637	3.385
14.656	3.384
14.674	3.379
14.692	3.379
14.71	3.382
14.729	3.381
14.747	3.373
14.765	3.374
14.784	3.362
14.802	3.349
14.82	3.342
14.838	3.333
14.857	3.323
14.875	3.321
14.893	3.326
14.912	3.322
14.93	3.332
14.948	3.342
14.966	3.342
14.985	3.342
15.003	3.344
15.021	3.342
15.039	3.347
15.058	3.348
15.076	3.345
15.094	3.344
15.113	3.341
15.131	3.34
15.149	3.352
15.167	3.355
15.186	3.362
15.204	3.373
15.222	3.379
15.24	3.378
15.259	3.384
15.277	3.388
15.295	3.401
15.314	3.406
15.332	3.423
15.35	3.432
15.368	3.439
15.387	3.44
15.405	3.445
15.423	3.462
15.441	3.46
15.46	3.473
15.478	3.488
15.496	3.496
15.515	3.516
15.533	3.53
15.551	3.552
15.569	3.566
15.588	3.575
15.606	3.59
15.624	3.604
15.642	3.616
15.661	3.637
15.679	3.66
15.697	3.675
15.716	3.693
15.734	3.715
15.752	3.739
15.77	3.76
15.789	3.789
15.807	3.819
15.825	3.848
15.843	3.881
15.862	3.912
15.88	3.943
15.898	3.968
15.917	3.992
15.935	4.02
15.953	4.049
15.971	4.082
15.99	4.125
16.008	4.163
16.026	4.199
16.044	4.246
16.063	4.284
16.081	4.329
16.099	4.385
16.118	4.45
16.136	4.504
16.154	4.567
16.172	4.64
16.191	4.709
16.209	4.791
16.227	4.881
16.245	4.981
16.264	5.085
16.282	5.195
16.3	5.324
16.319	5.439
16.337	5.568
16.355	5.711
16.373	5.853
16.392	6.016
16.41	6.204
16.428	6.406
16.447	6.63
16.465	6.882
16.483	7.142
16.501	7.407
16.52	7.694
16.538	7.992
16.556	8.298
16.574	8.621
16.593	8.939
16.611	9.283
16.629	9.66
16.648	10.028
16.666	10.414
16.684	10.818
16.702	11.227
16.721	11.655
16.739	12.097
16.757	12.525
16.775	12.978
16.794	13.43
16.812	13.868
16.83	14.323
16.849	14.766
16.867	15.191
16.885	15.621
