# Supplementary material for: Structural insights into small-molecule agonist recognition and activation of complement receptor C3aR
Source: EMBO J. 2025 Apr 7;44(10):2803–26. doi: 10.1038/s44318-025-00429-w (PMC12084609; doi:10.1038/s44318-025-00429-w)
Supplement: Supplementary file 4 — Figure Source Data for EV and Appendix Figures [file 44318_2025_429_MOESM4_ESM.zip › Figure EV3/3A/JR14a-C3aR-BRIL Complex SEC.xlsx]

## Sheet: apo
Figure EV3. (A) SEC profile of purified JR14a-C3aR−BRIL in complex with anti-BRIL Fab and anti-Fab Nb
10
20230221 c3ar1 inactive jr14a S200 analytic position 4001:10_UV
ml	mAU
0	-0.006
0.025	-0.023
0.05	-0.044
0.075	-0.086
0.1	-0.134
0.125	-0.163
0.15	-0.116
0.175	-0.263
0.2	-0.514
0.224	-0.908
0.249	-1.121
0.274	-1.191
0.299	-1.072
0.324	-0.856
0.349	-0.621
0.374	-0.542
0.399	-0.591
0.424	-0.712
0.449	-0.835
0.474	-0.929
0.499	-1.007
0.524	-1.069
0.549	-1.119
0.574	-1.172
0.599	-1.21
0.624	-1.257
0.648	-1.292
0.673	-1.335
0.698	-1.372
0.723	-1.405
0.748	-1.433
0.773	-1.459
0.798	-1.482
0.823	-1.51
0.848	-1.529
0.873	-1.555
0.898	-1.575
0.923	-1.591
0.948	-1.597
0.973	-1.616
0.998	-1.628
1.023	-1.642
1.048	-1.652
1.072	-1.664
1.097	-1.673
1.122	-1.68
1.147	-1.682
1.172	-1.691
1.197	-1.707
1.222	-1.722
1.247	-1.744
1.272	-1.754
1.297	-1.762
1.322	-1.764
1.347	-1.769
1.372	-1.785
1.397	-1.798
1.422	-1.809
1.447	-1.819
1.472	-1.832
1.496	-1.836
1.521	-1.853
1.546	-1.868
1.571	-1.879
1.596	-1.88
1.621	-1.875
1.646	-1.883
1.671	-1.889
1.696	-1.897
1.721	-1.901
1.746	-1.903
1.771	-1.906
1.796	-1.917
1.821	-1.924
1.846	-1.933
1.871	-1.947
1.896	-1.945
1.92	-1.953
1.945	-1.956
1.97	-1.975
1.995	-1.978
2.02	-1.978
2.045	-1.972
2.07	-1.981
2.095	-1.987
2.12	-1.999
2.145	-2.007
2.17	-2.012
2.195	-2.016
2.22	-2.021
2.245	-2.024
2.27	-2.025
2.295	-2.026
2.32	-2.02
2.344	-2.026
2.369	-2.032
2.394	-2.039
2.419	-2.038
2.444	-2.036
2.469	-2.042
2.494	-2.041
2.519	-2.061
2.544	-2.06
2.569	-2.066
2.594	-2.066
2.619	-2.075
2.644	-2.072
2.669	-2.08
2.694	-2.085
2.719	-2.09
2.743	-2.092
2.768	-2.089
2.793	-2.086
2.818	-2.088
2.843	-2.086
2.868	-2.095
2.893	-2.1
2.918	-2.109
2.943	-2.113
2.968	-2.114
2.993	-2.116
3.018	-2.114
3.043	-2.112
3.068	-2.106
3.093	-2.108
3.118	-2.112
3.143	-2.126
3.167	-2.129
3.192	-2.137
3.217	-2.13
3.242	-2.135
3.267	-2.131
3.292	-2.144
3.317	-2.145
3.342	-2.149
3.367	-2.154
3.392	-2.148
3.417	-2.139
3.442	-2.136
3.467	-2.138
3.492	-2.148
3.517	-2.151
3.542	-2.166
3.567	-2.163
3.591	-2.165
3.616	-2.155
3.641	-2.152
3.666	-2.155
3.691	-2.162
3.716	-2.16
3.741	-2.161
3.766	-2.161
3.791	-2.164
3.816	-2.168
3.841	-2.171
3.866	-2.179
3.891	-2.176
3.916	-2.176
3.941	-2.177
3.966	-2.181
3.991	-2.182
4.015	-2.182
4.04	-2.19
4.065	-2.192
4.09	-2.196
4.115	-2.182
4.14	-2.182
4.165	-2.178
4.19	-2.186
4.215	-2.188
4.24	-2.192
4.265	-2.189
4.29	-2.198
4.315	-2.197
4.34	-2.201
4.365	-2.199
4.39	-2.203
4.415	-2.203
4.439	-2.202
4.464	-2.205
4.489	-2.207
4.514	-2.203
4.539	-2.196
4.564	-2.195
4.589	-2.194
4.614	-2.202
4.639	-2.205
4.664	-2.21
4.689	-2.212
4.714	-2.213
4.739	-2.214
4.764	-2.218
4.789	-2.216
4.814	-2.218
4.839	-2.214
4.863	-2.214
4.888	-2.214
4.913	-2.219
4.938	-2.227
4.963	-2.232
4.988	-2.232
5.013	-2.226
5.038	-2.22
5.063	-2.221
5.088	-2.22
5.113	-2.22
5.138	-2.223
5.163	-2.233
5.188	-2.235
5.213	-2.24
5.238	-2.233
5.263	-2.236
5.287	-2.229
5.312	-2.23
5.337	-2.226
5.362	-2.23
5.387	-2.236
5.412	-2.24
5.437	-2.237
5.462	-2.242
5.487	-2.235
5.512	-2.226
5.537	-2.219
5.562	-2.228
5.587	-2.24
5.612	-2.248
5.637	-2.254
5.662	-2.252
5.687	-2.25
5.711	-2.239
5.736	-2.236
5.761	-2.246
5.786	-2.241
5.811	-2.236
5.836	-2.231
5.861	-2.24
5.886	-2.248
5.911	-2.25
5.936	-2.247
5.961	-2.243
5.986	-2.241
6.011	-2.243
6.036	-2.252
6.061	-2.257
6.086	-2.255
6.111	-2.254
6.135	-2.252
6.16	-2.259
6.185	-2.26
6.21	-2.265
6.235	-2.272
6.26	-2.262
6.285	-2.254
6.31	-2.248
6.335	-2.257
6.36	-2.258
6.385	-2.264
6.41	-2.264
6.435	-2.261
6.46	-2.259
6.485	-2.251
6.51	-2.249
6.535	-2.246
6.559	-2.243
6.584	-2.247
6.609	-2.252
6.634	-2.262
6.659	-2.264
6.684	-2.264
6.709	-2.26
6.734	-2.25
6.759	-2.25
6.784	-2.249
6.809	-2.251
6.834	-2.247
6.859	-2.248
6.884	-2.252
6.909	-2.253
6.934	-2.258
6.959	-2.255
6.983	-2.249
7.008	-2.246
7.033	-2.255
7.058	-2.265
7.083	-2.27
7.108	-2.253
7.133	-2.252
7.158	-2.246
7.183	-2.253
7.208	-2.256
7.233	-2.268
7.258	-2.274
7.283	-2.274
7.308	-2.264
7.333	-2.254
7.358	-2.247
7.383	-2.249
7.407	-2.256
7.432	-2.259
7.457	-2.257
7.482	-2.251
7.507	-2.262
7.532	-2.269
7.557	-2.278
7.582	-2.273
7.607	-2.268
7.632	-2.267
7.657	-2.27
7.682	-2.276
7.707	-2.277
7.732	-2.271
7.757	-2.274
7.782	-2.273
7.807	-2.274
7.831	-2.271
7.856	-2.265
7.881	-2.265
7.906	-2.25
7.931	-2.243
7.956	-2.215
7.981	-2.19
8.006	-2.146
8.031	-2.099
8.056	-2.022
8.081	-1.927
8.106	-1.786
8.131	-1.606
8.156	-1.375
8.181	-1.092
8.206	-0.726
8.23	-0.293
8.255	0.225
8.28	0.826
8.305	1.536
8.33	2.35
8.355	3.311
8.38	4.366
8.405	5.569
8.43	6.836
8.455	8.36
8.48	9.997
8.505	11.748
8.53	13.681
8.555	15.671
8.58	17.891
8.605	20.154
8.63	22.634
8.654	25.133
8.679	27.839
8.704	30.623
8.729	33.672
8.754	36.792
8.779	40.126
8.804	43.505
8.829	47.037
8.854	50.745
8.879	54.618
8.904	58.546
8.929	62.423
8.954	66.403
8.979	70.348
9.004	74.438
9.029	78.2
9.054	81.96
9.078	85.427
9.103	88.913
9.128	92.32
9.153	95.673
9.178	98.729
9.203	101.598
9.228	104.383
9.253	106.965
9.278	109.498
9.303	111.738
9.328	113.834
9.353	115.694
9.378	117.392
9.403	118.836
9.428	120.108
9.453	121.058
9.478	121.827
9.502	122.407
9.527	122.857
9.552	123.102
9.577	123.192
9.602	123.159
9.627	123.156
9.652	123.152
9.677	123.214
9.702	123.318
9.727	123.547
9.752	123.888
9.777	124.381
9.802	124.97
9.827	125.662
9.852	126.474
9.877	127.397
9.902	128.501
9.926	129.706
9.951	131.028
9.976	132.473
10.001	134.001
10.026	135.75
10.051	137.551
10.076	139.474
10.101	141.503
10.126	143.734
10.151	146.089
10.176	148.704
10.201	151.387
10.226	154.353
10.251	157.363
10.276	160.815
10.301	164.501
10.326	168.433
10.35	172.793
10.375	177.372
10.4	182.505
10.425	187.965
10.45	194.069
10.475	200.549
10.5	207.744
10.525	215.568
10.55	224.213
10.575	233.983
10.6	244.643
10.625	256.298
10.65	269.047
10.675	283.119
10.7	298.894
10.725	316.21
10.75	334.481
10.774	354.808
10.799	375.614
10.824	399.227
10.849	422.395
10.874	447.288
10.899	471.804
10.924	498.015
10.949	524.673
10.974	550.219
10.999	575.936
11.024	599.52
11.049	623.462
11.074	645.568
11.099	667.493
11.124	686.71
11.149	704.435
11.174	719.245
11.198	732.352
11.223	742.484
11.248	750.219
11.273	754.593
11.298	755.883
11.323	754.448
11.348	750.363
11.373	743.384
11.398	733.858
11.423	721.28
11.448	706.697
11.473	689.814
11.498	671.75
11.523	651.913
11.548	631.467
11.573	609.775
11.598	588.349
11.622	566.597
11.647	545.687
11.672	525.11
11.697	505.192
11.722	487.082
11.747	469.296
11.772	453.365
11.797	437.746
11.822	423.522
11.847	409.074
11.872	395.361
11.897	381.505
11.922	367.893
11.947	354.028
11.972	339.984
11.997	325.551
12.022	311.007
12.046	296.603
12.071	281.888
12.096	267.081
12.121	251.969
12.146	237.212
12.171	222.569
12.196	208.654
12.221	194.685
12.246	181.472
12.271	168.437
12.296	156.566
12.321	144.955
12.346	134.25
12.371	124.132
12.396	114.925
12.421	106.477
12.446	98.795
12.47	91.773
12.495	85.201
12.52	79.172
12.545	73.419
12.57	68.259
12.595	63.349
12.62	59.057
12.645	54.75
12.67	50.991
12.695	47.357
12.72	44.066
12.745	40.898
12.77	37.887
12.795	35.26
12.82	32.765
12.845	30.564
12.87	28.437
12.894	26.484
12.919	24.553
12.944	22.851
12.969	21.207
12.994	19.756
13.019	18.33
13.044	17.072
13.069	15.859
13.094	14.781
13.119	13.78
13.144	12.851
13.169	12.009
13.194	11.213
13.219	10.535
13.244	9.892
13.269	9.283
13.293	8.71
13.318	8.2
13.343	7.732
13.368	7.308
13.393	6.911
13.418	6.558
13.443	6.239
13.468	5.948
13.493	5.681
13.518	5.437
13.543	5.227
13.568	5.038
13.593	4.859
13.618	4.696
13.643	4.556
13.668	4.424
13.693	4.301
13.717	4.183
13.742	4.076
13.767	3.973
13.792	3.877
13.817	3.783
13.842	3.69
13.867	3.614
13.892	3.541
13.917	3.467
13.942	3.394
13.967	3.321
13.992	3.267
14.017	3.201
14.042	3.131
14.067	3.068
14.092	3.009
14.117	2.949
14.141	2.882
14.166	2.819
14.191	2.761
14.216	2.7
14.241	2.636
14.266	2.586
14.291	2.546
14.316	2.508
14.341	2.467
14.366	2.426
14.391	2.394
14.416	2.356
14.441	2.325
14.466	2.285
14.491	2.244
14.516	2.205
14.541	2.166
14.565	2.134
14.59	2.11
14.615	2.098
14.64	2.099
14.665	2.106
14.69	2.13
14.715	2.151
14.74	2.192
14.765	2.239
14.79	2.311
14.815	2.399
14.84	2.511
14.865	2.643
14.89	2.811
14.915	3
14.94	3.202
14.965	3.44
14.989	3.688
15.014	3.963
15.039	4.22
15.064	4.504
15.089	4.784
15.114	5.074
15.139	5.344
15.164	5.616
15.189	5.871
15.214	6.121
15.239	6.356
15.264	6.569
15.289	6.795
15.314	6.999
15.339	7.219
15.364	7.42
15.389	7.628
15.413	7.832
15.438	8.053
15.463	8.285
15.488	8.539
15.513	8.789
15.538	9.068
15.563	9.374
15.588	9.704
15.613	10.061
15.638	10.435
15.663	10.83
15.688	11.252
15.713	11.707
15.738	12.179
15.763	12.704
15.788	13.27
15.813	13.941
15.837	14.707
15.862	15.656
15.887	16.803
15.912	18.222
15.937	19.916
15.962	21.96
15.987	24.468
16.012	27.359
16.037	30.95
16.062	34.982
16.087	39.677
16.112	44.873
16.137	50.701
16.162	57.013
16.187	63.904
16.212	71.108
16.237	78.78
16.261	86.473
16.286	94.89
16.311	103.242
16.336	111.425
16.361	120.621
16.386	138.009
16.411	159.129
16.436	177.278
16.461	176.902
16.486	164.712
16.511	150.944
16.536	148.862
16.561	154.385
16.586	161.201
16.611	166.431
16.636	169.903
16.661	172.169
16.685	173.166
16.71	173.182
16.735	171.991
16.76	169.749
16.785	166.396
16.81	162.36
16.835	157.28
16.86	151.853
16.885	145.581
16.91	139.146
16.935	132.101
16.96	125.038
16.985	117.537
17.01	110.19
17.035	102.632
17.06	95.228
17.085	88.399
17.109	81.684
17.134	75.615
17.159	69.721
17.184	64.468
17.209	59.431
17.234	55.11
17.259	50.984
17.284	47.466
17.309	43.993
17.334	40.898
17.359	37.995
17.384	35.313
17.409	32.957
17.434	30.695
17.459	28.639
17.484	26.714
17.509	25.05
17.533	23.548
17.558	22.255
17.583	21.082
17.608	20.062
17.633	19.148
17.658	18.352
17.683	17.641
17.708	17.02
17.733	16.458
17.758	15.955
17.783	15.491
17.808	15.067
17.833	14.712
17.858	14.366
17.883	14.047
17.908	13.733
17.933	13.446
17.957	13.158
17.982	12.869
18.007	12.572
18.032	12.269
18.057	11.951
18.082	11.626
18.107	11.276
18.132	10.931
18.157	10.594
18.182	10.246
18.207	9.915
18.232	9.567
18.257	9.247
18.282	8.928
18.307	8.648
18.332	8.381
18.357	8.154
18.381	7.958
18.406	7.805
18.431	7.685
18.456	7.615
18.481	7.603
18.506	7.631
18.531	7.713
18.556	7.844
18.581	8.03
18.606	8.282
18.631	8.573
18.656	8.947
18.681	9.348
18.706	9.833
18.731	10.332
18.756	10.891
18.78	11.471
18.805	12.109
18.83	12.758
18.855	13.451
18.88	14.161
18.905	14.845
18.93	15.544
18.955	16.195
18.98	16.85
19.005	17.459
19.03	18.056
19.055	18.575
19.08	19.048
19.105	19.425
19.13	19.721
19.155	19.94
19.18	20.074
19.204	20.111
19.229	20.047
19.254	19.886
19.279	19.65
19.304	19.316
19.329	18.906
19.354	18.394
19.379	17.814
19.404	17.175
19.429	16.504
19.454	15.788
19.479	15.066
19.504	14.319
19.529	13.592
19.554	12.859
19.579	12.167
19.604	11.507
19.628	10.865
19.653	10.31
19.678	9.788
19.703	9.348
19.728	8.975
19.753	8.65
19.778	8.381
19.803	8.165
19.828	7.999
19.853	7.9
19.878	7.84
19.903	7.824
19.928	7.82
19.953	7.86
19.978	7.919
20.003	8.013
20.028	8.107
20.052	8.224
20.077	8.334
20.102	8.459
20.127	8.562
20.152	8.655
20.177	8.724
20.202	8.785
20.227	8.818
20.252	8.821
20.277	8.776
20.302	8.698
20.327	8.584
20.352	8.451
20.377	8.27
20.402	8.078
20.427	7.841
20.452	7.591
20.476	7.298
20.501	7.009
20.526	6.697
20.551	6.387
20.576	6.067
20.601	5.753
20.626	5.464
20.651	5.152
20.676	4.859
20.701	4.571
20.726	4.315
20.751	4.068
20.776	3.827
20.801	3.59
20.826	3.375
20.851	3.165
20.876	2.98
20.9	2.772
20.925	2.588
20.95	2.399
20.975	2.225
21	2.057
21.025	1.897
21.05	1.746
21.075	1.586
21.1	1.44
21.125	1.279
21.15	1.134
21.175	0.996
21.2	0.87
21.225	0.739
21.25	0.615
21.275	0.496
21.3	0.389
21.324	0.283
21.349	0.188
21.374	0.1
21.399	0.014
21.424	-0.073
21.449	-0.162
21.474	-0.234
21.499	-0.299
21.524	-0.354
21.549	-0.404
21.574	-0.454
21.599	-0.507
21.624	-0.557
21.649	-0.611
21.674	-0.644
21.699	-0.684
21.724	-0.702
21.748	-0.735
21.773	-0.75
21.798	-0.779
21.823	-0.789
21.848	-0.801
21.873	-0.811
21.898	-0.825
21.923	-0.847
21.948	-0.851
21.973	-0.862
21.998	-0.863
22.023	-0.883
22.048	-0.904
22.073	-0.92
22.098	-0.94
22.123	-0.964
22.148	-0.993
22.172	-1.017
22.197	-1.037
22.222	-1.067
22.247	-1.102
22.272	-1.141
22.297	-1.181
22.322	-1.213
22.347	-1.241
22.372	-1.276
22.397	-1.32
22.422	-1.358
22.447	-1.386
22.472	-1.414
22.497	-1.452
22.522	-1.489
22.547	-1.514
22.572	-1.539
22.596	-1.566
22.621	-1.593
22.646	-1.616
22.671	-1.632
22.696	-1.65
22.721	-1.661
22.746	-1.671
22.771	-1.676
22.796	-1.69
22.821	-1.697
22.846	-1.72
22.871	-1.737
22.896	-1.753
22.921	-1.763
22.946	-1.757
22.971	-1.767
22.996	-1.77
23.02	-1.785
23.045	-1.791
23.07	-1.801
23.095	-1.811
23.12	-1.817
23.145	-1.823
23.17	-1.829
23.195	-1.839
