# Supplementary material for: Structural insights into small-molecule agonist recognition and activation of complement receptor C3aR
Source: EMBO J. 2025 Apr 7;44(10):2803–26. doi: 10.1038/s44318-025-00429-w (PMC12084609; doi:10.1038/s44318-025-00429-w)
Supplement: Supplementary file 4 — Figure Source Data for EV and Appendix Figures [file 44318_2025_429_MOESM4_ESM.zip › Figure EV4/4A/JR14a-C3aR-Gi1 Complex SEC.xlsx]

## Sheet: apo
Figure EV4. (A) SEC profile of purified JR14a-bound C3aR−Gi1−scFv16 complex
10
20231228 C3AR Gi scfv16 jr14a S200 analytic position 4001:10_UV
ml	mAU
0	5.383
0.016	-0.064
0.033	-0.132
0.049	-0.208
0.066	-0.286
0.082	-0.339
0.099	-0.346
0.115	-0.318
0.132	-0.302
0.148	-0.317
0.164	-0.593
0.181	-1.32
0.197	-2.269
0.214	-3.329
0.23	-4.307
0.247	-4.931
0.263	-5.305
0.28	-5.516
0.296	-5.635
0.313	-5.615
0.329	-5.504
0.345	-5.351
0.362	-5.172
0.378	-5.081
0.395	-5.045
0.411	-5.044
0.428	-5.069
0.444	-5.103
0.461	-5.139
0.477	-5.197
0.493	-5.249
0.51	-5.32
0.526	-5.375
0.543	-5.43
0.559	-5.49
0.576	-5.542
0.592	-5.594
0.609	-5.648
0.625	-5.71
0.641	-5.766
0.658	-5.844
0.674	-5.9
0.691	-5.956
0.707	-5.996
0.724	-6.042
0.74	-6.089
0.757	-6.129
0.773	-6.182
0.789	-6.231
0.806	-6.272
0.822	-6.31
0.839	-6.359
0.855	-6.395
0.872	-6.439
0.888	-6.481
0.905	-6.512
0.921	-6.545
0.938	-6.568
0.954	-6.587
0.97	-6.622
0.987	-6.653
1.003	-6.685
1.02	-6.738
1.036	-6.766
1.053	-6.802
1.069	-6.833
1.086	-6.863
1.102	-6.882
1.118	-6.907
1.135	-6.941
1.151	-6.97
1.168	-7.004
1.184	-7.036
1.201	-7.07
1.217	-7.085
1.234	-7.113
1.25	-7.147
1.266	-7.169
1.283	-7.203
1.299	-7.234
1.316	-7.254
1.332	-7.266
1.349	-7.299
1.365	-7.319
1.382	-7.333
1.398	-7.364
1.415	-7.389
1.431	-7.416
1.447	-7.439
1.464	-7.459
1.48	-7.481
1.497	-7.499
1.513	-7.523
1.53	-7.554
1.546	-7.576
1.563	-7.594
1.579	-7.616
1.595	-7.636
1.612	-7.649
1.628	-7.673
1.645	-7.684
1.661	-7.694
1.678	-7.717
1.694	-7.728
1.711	-7.736
1.727	-7.75
1.743	-7.76
1.76	-7.775
1.776	-7.786
1.793	-7.803
1.809	-7.82
1.826	-7.835
1.842	-7.852
1.859	-7.878
1.875	-7.894
1.891	-7.911
1.908	-7.924
1.924	-7.942
1.941	-7.949
1.957	-7.958
1.974	-7.975
1.99	-7.986
2.007	-8.001
2.023	-8.011
2.04	-8.028
2.056	-8.027
2.072	-8.031
2.089	-8.047
2.105	-8.058
2.122	-8.072
2.138	-8.087
2.155	-8.095
2.171	-8.109
2.188	-8.114
2.204	-8.13
2.22	-8.149
2.237	-8.147
2.253	-8.158
2.27	-8.169
2.286	-8.183
2.303	-8.197
2.319	-8.205
2.336	-8.216
2.352	-8.222
2.368	-8.232
2.385	-8.239
2.401	-8.246
2.418	-8.251
2.434	-8.262
2.451	-8.276
2.467	-8.286
2.484	-8.304
2.5	-8.315
2.516	-8.321
2.533	-8.335
2.549	-8.355
2.566	-8.357
2.582	-8.37
2.599	-8.374
2.615	-8.381
2.632	-8.388
2.648	-8.393
2.665	-8.401
2.681	-8.403
2.697	-8.417
2.714	-8.423
2.73	-8.439
2.747	-8.445
2.763	-8.451
2.78	-8.465
2.796	-8.478
2.813	-8.491
2.829	-8.497
2.845	-8.503
2.862	-8.507
2.878	-8.517
2.895	-8.527
2.911	-8.539
2.928	-8.546
2.944	-8.553
2.961	-8.566
2.977	-8.569
2.993	-8.575
3.01	-8.592
3.026	-8.588
3.043	-8.591
3.059	-8.606
3.076	-8.612
3.092	-8.625
3.109	-8.645
3.125	-8.655
3.142	-8.662
3.158	-8.671
3.174	-8.676
3.191	-8.683
3.207	-8.687
3.224	-8.688
3.24	-8.694
3.257	-8.697
3.273	-8.71
3.29	-8.717
3.306	-8.726
3.322	-8.734
3.339	-8.733
3.355	-8.735
3.372	-8.744
3.388	-8.752
3.405	-8.763
3.421	-8.775
3.438	-8.779
3.454	-8.79
3.47	-8.798
3.487	-8.802
3.503	-8.809
3.52	-8.813
3.536	-8.809
3.553	-8.816
3.569	-8.82
3.586	-8.824
3.602	-8.835
3.618	-8.845
3.635	-8.857
3.651	-8.862
3.668	-8.871
3.684	-8.873
3.701	-8.877
3.717	-8.888
3.734	-8.896
3.75	-8.903
3.767	-8.903
3.783	-8.9
3.799	-8.897
3.816	-8.901
3.832	-8.908
3.849	-8.91
3.865	-8.915
3.882	-8.914
3.898	-8.917
3.915	-8.926
3.931	-8.932
3.947	-8.937
3.964	-8.946
3.98	-8.945
3.997	-8.948
4.013	-8.954
4.03	-8.958
4.046	-8.964
4.063	-8.963
4.079	-8.96
4.095	-8.959
4.112	-8.957
4.128	-8.962
4.145	-8.967
4.161	-8.971
4.178	-8.972
4.194	-8.977
4.211	-8.985
4.227	-8.997
4.244	-9.007
4.26	-9.019
4.276	-9.02
4.293	-9.025
4.309	-9.026
4.326	-9.023
4.342	-9.03
4.359	-9.031
4.375	-9.031
4.392	-9.042
4.408	-9.054
4.424	-9.061
4.441	-9.062
4.457	-9.069
4.474	-9.07
4.49	-9.074
4.507	-9.089
4.523	-9.096
4.54	-9.102
4.556	-9.106
4.572	-9.105
4.589	-9.114
4.605	-9.112
4.622	-9.113
4.638	-9.12
4.655	-9.115
4.671	-9.127
4.688	-9.124
4.704	-9.13
4.72	-9.144
4.737	-9.15
4.753	-9.16
4.77	-9.171
4.786	-9.174
4.803	-9.18
4.819	-9.19
4.836	-9.202
4.852	-9.205
4.869	-9.206
4.885	-9.203
4.901	-9.2
4.918	-9.197
4.934	-9.198
4.951	-9.203
4.967	-9.211
4.984	-9.223
5	-9.233
5.017	-9.248
5.033	-9.25
5.049	-9.252
5.066	-9.257
5.082	-9.257
5.099	-9.267
5.115	-9.274
5.132	-9.273
5.148	-9.283
5.165	-9.286
5.181	-9.284
5.197	-9.29
5.214	-9.29
5.23	-9.284
5.247	-9.295
5.263	-9.298
5.28	-9.298
5.296	-9.303
5.313	-9.304
5.329	-9.303
5.345	-9.307
5.362	-9.307
5.378	-9.308
5.395	-9.308
5.411	-9.306
5.428	-9.315
5.444	-9.327
5.461	-9.33
5.477	-9.343
5.494	-9.351
5.51	-9.343
5.526	-9.344
5.543	-9.346
5.559	-9.34
5.576	-9.343
5.592	-9.35
5.609	-9.348
5.625	-9.353
5.642	-9.354
5.658	-9.358
5.674	-9.36
5.691	-9.368
5.707	-9.373
5.724	-9.371
5.74	-9.369
5.757	-9.365
5.773	-9.363
5.79	-9.372
5.806	-9.373
5.822	-9.377
5.839	-9.377
5.855	-9.383
5.872	-9.389
5.888	-9.392
5.905	-9.396
5.921	-9.398
5.938	-9.392
5.954	-9.394
5.971	-9.398
5.987	-9.391
6.003	-9.4
6.02	-9.402
6.036	-9.39
6.053	-9.397
6.069	-9.393
6.086	-9.395
6.102	-9.404
6.119	-9.409
6.135	-9.417
6.151	-9.421
6.168	-9.43
6.184	-9.44
6.201	-9.441
6.217	-9.442
6.234	-9.439
6.25	-9.435
6.267	-9.428
6.283	-9.431
6.299	-9.441
6.316	-9.437
6.332	-9.449
6.349	-9.455
6.365	-9.448
6.382	-9.458
6.398	-9.45
6.415	-9.446
6.431	-9.453
6.447	-9.452
6.464	-9.458
6.48	-9.459
6.497	-9.461
6.513	-9.464
6.53	-9.461
6.546	-9.473
6.563	-9.477
6.579	-9.486
6.596	-9.488
6.612	-9.49
6.628	-9.486
6.645	-9.499
6.661	-9.501
6.678	-9.51
6.694	-9.521
6.711	-9.522
6.727	-9.52
6.744	-9.52
6.76	-9.522
6.776	-9.522
6.793	-9.528
6.809	-9.533
6.826	-9.533
6.842	-9.53
6.859	-9.524
6.875	-9.526
6.892	-9.529
6.908	-9.539
6.924	-9.545
6.941	-9.545
6.957	-9.539
6.974	-9.531
6.99	-9.53
7.007	-9.527
7.023	-9.53
7.04	-9.537
7.056	-9.552
7.073	-9.564
7.089	-9.574
7.105	-9.569
7.122	-9.569
7.138	-9.57
7.155	-9.568
7.171	-9.56
7.188	-9.558
7.204	-9.553
7.221	-9.552
7.237	-9.56
7.253	-9.563
7.27	-9.569
7.286	-9.57
7.303	-9.581
7.319	-9.586
7.336	-9.584
7.352	-9.581
7.369	-9.572
7.385	-9.561
7.401	-9.56
7.418	-9.56
7.434	-9.554
7.451	-9.555
7.467	-9.554
7.484	-9.546
7.5	-9.535
7.517	-9.528
7.533	-9.527
7.549	-9.529
7.566	-9.529
7.582	-9.529
7.599	-9.521
7.615	-9.512
7.632	-9.515
7.648	-9.517
7.665	-9.514
7.681	-9.516
7.698	-9.515
7.714	-9.509
7.73	-9.5
7.747	-9.494
7.763	-9.485
7.78	-9.481
7.796	-9.472
7.813	-9.466
7.829	-9.464
7.846	-9.453
7.862	-9.445
7.878	-9.44
7.895	-9.442
7.911	-9.444
7.928	-9.444
7.944	-9.445
7.961	-9.442
7.977	-9.434
7.994	-9.429
8.01	-9.43
8.026	-9.416
8.043	-9.421
8.059	-9.421
8.076	-9.405
8.092	-9.402
8.109	-9.389
8.125	-9.391
8.142	-9.391
8.158	-9.39
8.175	-9.385
8.191	-9.383
8.207	-9.378
8.224	-9.378
8.24	-9.38
8.257	-9.378
8.273	-9.376
8.29	-9.378
8.306	-9.368
8.323	-9.361
8.339	-9.353
8.355	-9.337
8.372	-9.325
8.388	-9.313
8.405	-9.302
8.421	-9.293
8.438	-9.288
8.454	-9.278
8.471	-9.268
8.487	-9.247
8.503	-9.231
8.52	-9.214
8.536	-9.193
8.553	-9.165
8.569	-9.139
8.586	-9.101
8.602	-9.066
8.619	-9.033
8.635	-8.994
8.651	-8.953
8.668	-8.91
8.684	-8.875
8.701	-8.822
8.717	-8.767
8.734	-8.701
8.75	-8.618
8.767	-8.536
8.783	-8.433
8.8	-8.327
8.816	-8.198
8.832	-8.055
8.849	-7.874
8.865	-7.695
8.882	-7.452
8.898	-7.204
8.915	-6.937
8.931	-6.633
8.948	-6.311
8.964	-5.961
8.98	-5.577
8.997	-5.105
9.013	-4.667
9.03	-4.115
9.046	-3.609
9.063	-3.039
9.079	-2.459
9.096	-1.862
9.112	-1.227
9.128	-0.59
9.145	0.076
9.161	0.712
9.178	1.417
9.194	2.035
9.211	2.707
9.227	3.332
9.244	3.969
9.26	4.568
9.276	5.181
9.293	5.791
9.309	6.343
9.326	7.033
9.342	8.051
9.359	9.563
9.375	10.979
9.392	12.397
9.408	13.424
9.425	13.618
9.441	13.316
9.457	12.715
9.474	11.946
9.49	11.471
9.507	11.484
9.523	11.836
9.54	12.41
9.556	13.015
9.573	13.574
9.589	14.056
9.605	14.557
9.622	15.074
9.638	15.606
9.655	16.26
9.671	16.85
9.688	17.504
9.704	18.104
9.721	18.728
9.737	19.28
9.753	19.87
9.77	20.434
9.786	20.969
9.803	21.544
9.819	22.101
9.836	22.679
9.852	23.232
9.869	23.829
9.885	24.396
9.902	25.028
9.918	25.631
9.934	26.287
9.951	26.977
9.967	27.674
9.984	28.463
10	29.222
10.017	30.128
10.033	31.003
10.05	32.014
10.066	32.992
10.082	34.109
10.099	35.26
10.115	36.452
10.132	37.709
10.148	39.031
10.165	40.419
10.181	41.816
10.198	43.451
10.214	44.927
10.23	46.733
10.247	48.501
10.263	50.322
10.28	52.296
10.296	54.377
10.313	56.486
10.329	58.631
10.346	61.116
10.362	63.431
10.378	66.191
10.395	68.954
10.411	71.967
10.428	75.023
10.444	78.271
10.461	81.577
10.477	85.087
10.494	88.832
10.51	92.412
10.527	96.672
10.543	100.523
10.559	104.821
10.576	108.957
10.592	113.267
10.609	117.334
10.625	121.732
10.642	126.107
10.658	130.193
10.675	134.601
10.691	138.548
10.707	142.867
10.724	146.627
10.74	150.49
10.757	153.964
10.773	157.474
10.79	160.588
10.806	163.711
10.823	166.644
10.839	169.061
10.855	171.44
10.872	173.204
10.888	174.649
10.905	175.592
10.921	176.201
10.938	176.354
10.954	176.113
10.971	175.439
10.987	174.409
11.004	172.884
11.02	171.073
11.036	168.862
11.053	166.503
11.069	163.554
11.086	160.828
11.102	157.544
11.119	154.25
11.135	150.953
11.152	147.361
11.168	143.712
11.184	139.916
11.201	136.292
11.217	132.16
11.234	128.675
11.25	124.838
11.267	121.462
11.283	117.908
11.3	114.501
11.316	111.324
11.332	108.289
11.349	105.43
11.365	102.674
11.382	100.317
11.398	97.794
11.415	95.717
11.431	93.601
11.448	91.725
11.464	89.959
11.48	88.368
11.497	86.924
11.513	85.646
11.53	84.547
11.546	83.444
11.563	82.542
11.579	81.562
11.596	80.702
11.612	79.9
11.629	79.169
11.645	78.464
11.661	77.839
11.678	77.234
11.694	76.619
11.711	76.084
11.727	75.492
11.744	74.963
11.76	74.401
11.777	73.86
11.793	73.265
11.809	72.694
11.826	72.043
11.842	71.326
11.859	70.628
11.875	69.833
11.892	69.032
11.908	68.161
11.925	67.302
11.941	66.282
11.957	65.333
11.974	64.223
11.99	63.081
12.007	61.922
12.023	60.609
12.04	59.341
12.056	57.93
12.073	56.589
12.089	55.135
12.106	53.723
12.122	52.197
12.138	50.755
12.155	49.198
12.171	47.61
12.188	46.101
12.204	44.518
12.221	43.006
12.237	41.395
12.254	39.964
12.27	38.336
12.286	36.923
12.303	35.38
12.319	33.871
12.336	32.42
12.352	30.952
12.369	29.524
12.385	28.103
12.402	26.782
12.418	25.304
12.434	24.056
12.451	22.7
12.467	21.466
12.484	20.266
12.5	19.081
12.517	17.977
12.533	16.922
12.55	15.9
12.566	14.877
12.582	13.99
12.599	12.983
12.615	12.141
12.632	11.254
12.648	10.431
12.665	9.645
12.681	8.901
12.698	8.178
12.714	7.464
12.731	6.831
12.747	6.141
12.763	5.527
12.78	4.898
12.796	4.321
12.813	3.746
12.829	3.235
12.846	2.727
12.862	2.241
12.879	1.801
12.895	1.348
12.911	0.933
12.928	0.512
12.944	0.145
12.961	-0.232
12.977	-0.583
12.994	-0.921
13.01	-1.226
13.027	-1.544
13.043	-1.843
13.059	-2.097
13.076	-2.387
13.092	-2.65
13.109	-2.912
13.125	-3.147
13.142	-3.39
13.158	-3.584
13.175	-3.787
13.191	-3.987
13.207	-4.165
13.224	-4.362
13.24	-4.535
13.257	-4.707
13.273	-4.857
13.29	-5.012
13.306	-5.136
13.323	-5.27
13.339	-5.393
13.356	-5.507
13.372	-5.631
13.388	-5.737
13.405	-5.849
13.421	-5.943
13.438	-6.042
13.454	-6.131
13.471	-6.222
13.487	-6.303
13.504	-6.382
13.52	-6.453
13.536	-6.522
13.553	-6.595
13.569	-6.66
13.586	-6.719
13.602	-6.768
13.619	-6.822
13.635	-6.861
13.652	-6.912
13.668	-6.97
13.684	-7.018
13.701	-7.058
13.717	-7.097
13.734	-7.131
13.75	-7.163
13.767	-7.201
13.783	-7.232
13.8	-7.265
13.816	-7.288
13.833	-7.312
13.849	-7.343
13.865	-7.383
13.882	-7.413
13.898	-7.447
13.915	-7.475
13.931	-7.495
13.948	-7.519
13.964	-7.541
13.981	-7.562
13.997	-7.585
14.013	-7.615
14.03	-7.637
14.046	-7.659
14.063	-7.681
14.079	-7.691
14.096	-7.714
14.112	-7.743
14.129	-7.771
14.145	-7.796
14.161	-7.819
14.178	-7.832
14.194	-7.85
14.211	-7.87
14.227	-7.891
14.244	-7.914
14.26	-7.932
14.277	-7.954
14.293	-7.972
14.309	-7.99
14.326	-8.002
14.342	-8.019
14.359	-8.036
14.375	-8.045
14.392	-8.062
14.408	-8.08
14.425	-8.089
14.441	-8.111
14.458	-8.127
14.474	-8.132
14.49	-8.156
14.507	-8.163
14.523	-8.176
14.54	-8.189
14.556	-8.202
14.573	-8.219
14.589	-8.232
14.606	-8.254
14.622	-8.262
14.638	-8.27
14.655	-8.281
14.671	-8.283
14.688	-8.287
14.704	-8.3
14.721	-8.297
14.737	-8.309
14.754	-8.315
14.77	-8.325
14.786	-8.336
14.803	-8.344
14.819	-8.358
14.836	-8.362
14.852	-8.366
14.869	-8.368
14.885	-8.37
14.902	-8.372
14.918	-8.382
14.935	-8.391
14.951	-8.403
14.967	-8.413
14.984	-8.418
15	-8.426
15.017	-8.43
15.033	-8.438
15.05	-8.443
15.066	-8.448
15.083	-8.447
15.099	-8.45
15.115	-8.452
15.132	-8.458
15.148	-8.467
15.165	-8.468
15.181	-8.477
15.198	-8.475
15.214	-8.48
15.231	-8.482
15.247	-8.482
23.17	-1.829
23.195	-1.839
