# Supplementary material for: Structural insights into small-molecule agonist recognition and activation of complement receptor C3aR
Source: EMBO J. 2025 Apr 7;44(10):2803–26. doi: 10.1038/s44318-025-00429-w (PMC12084609; doi:10.1038/s44318-025-00429-w)
Supplement: Supplementary file 4 — Figure Source Data for EV and Appendix Figures [file 44318_2025_429_MOESM4_ESM.zip › Figure EV5/5A/C3aR_mutants_surface_ELISA.xlsx]

## Sheet: Sheet1
Figure EV5. (A) Numerical data: surface expression level
	Replicate 1	Replicate 2	Replicate 3	Replicate 4	Replicate 5	Replicate 6	Replicate 7	Replicate 8	Replicate 9	Replicate 10	Replicate 11	Replicate 12	Replicate 13	Replicate 14	Replicate 15	Mean	SEM	N
WT	100	100	100	100	100	100	100	100	100	100	100	100	100	100	100	100	0	15
S261.35A													97.4345	92.5468	104.619	98.2	3.50579	3
L301.39A				88.2508	81.1925	77.1207										82.188	3.2513	3
H812.63A	97.3698	111.221	92.9722													100.521	5.49852	3
L822.64A				79.0071	84.1787	78.8752										80.687	1.74626	3
I983.28A	69.2698	99.9161	92.5529													87.2463	9.23615	3
P993.29A				94.5643	81.8405	67.0863										81.1637	7.93942	3
I1023.32A				102.169	92.4947	85.6006										93.4215	4.80535	3
V1033.33A				111.316	95.0519	93.5687										99.9788	5.68464	3
M1063.36A				87.6764	87.6913	79.1096										84.8258	2.85809	3
R161ECL2A								104.563	76.7393		157.899					113.067	23.8115	3
Y174ECL2A								66.8477	82.028	86.2956	125.641					90.2031	12.5281	4
R3405.42A								85.5955	87.9611		137.438					103.665	16.9004	3
Y3936.51A								79.9532	83.3904		108.49					90.6113	8.99442	3
D4177.35A									98.4106	88.3189	101.827					96.1853	4.05498	3
H4187.36A	80.4909	97.0096	86.9362													88.1455	4.80672	3
I4217.39A		86.0782	79.6714				83.6025									83.1174	1.86533	3
I1023.32A/I4217.39A												97.996	102.456	88.7522	102.748	97.988	3.26495	4
