# Supplementary material for: Structural insights into small-molecule agonist recognition and activation of complement receptor C3aR
Source: EMBO J. 2025 Apr 7;44(10):2803–26. doi: 10.1038/s44318-025-00429-w (PMC12084609; doi:10.1038/s44318-025-00429-w)
Supplement: Supplementary file 4 — Figure Source Data for EV and Appendix Figures [file 44318_2025_429_MOESM4_ESM.zip › Figure EV5/5B/JR14a_cAMP_raw_data.xlsx]

## Sheet: Sheet1
Figure EV5. (B) Numerical data: glosensor cAMP assay
WT	cAMP response (% Forskolin)
Log[JR14a (M)]	Replicate 1	Replicate 2	Replicate 3	Replicate 4	Replicate 5	Replicate 6	Replicate 7	Replicate 8	Replicate 9	Replicate 10	Replicate 11	Replicate 12	Replicate 13	Replicate 14
-11	95.3471	94.1233	97.2616	95.7892	99.49	100.073	102.62	101.996	98.0486	94.4924	101.448	97.2978	92.4211	96.2779
-10	93.346	95.2634	91.9001	94.479	91.5485	96.7177	94.8127	89.2035	92.8125	96.1086	100.713	95.3796	94.5693	100.001
-9	74.4955	86.0276	79.9303	78.3012	80.667	71.3126	77.0357	67.0528	68.6762	73.6111	85.5197	85.6414	80.576	87.4736
-8	33.1047	41.8079	29.6775	50.0296	46.2267	33.7461	46.2871	27.3617	37.1527	33.3766	50.5209	47.3025	39.0678	59.8112
-7	18.4984	14.723	6.75954	11.3091	10.2351	13.1265	14.2043	10.5394	14.9185	13.683	16.8019	14.3831	8.79182	18.2499
-6	17.7876	14.1372	6.67209	11.5178	10.4034	11.4415	15.0241	13.084	14.4547	11.5794	17.4048	12.8333	8.1757	15.7571
H812.63A	cAMP response (% Forskolin)
Log[JR14a (M)]	Replicate 1	Replicate 2	Replicate 3	Replicate 4	Replicate 5	Replicate 6	Replicate 7	Replicate 8	Replicate 9	Replicate 10	Replicate 11	Replicate 12	Replicate 13	Replicate 14
-11	93.3157	96.0724	93.9571			102.621
-10	95.4537	100.33	95.2718			99.1239
-9	94.5152	95.8797	93.9193			85.5945
-8	64.7491	67.9695	65.5735			45.6514
-7	34.4006	20.1533	17.4095			12.1354
-6	29.9571	16.9525	10.8804			9.5422
I983.28A	cAMP response (% Forskolin)
Log[JR14a (M)]	Replicate 1	Replicate 2	Replicate 3	Replicate 4	Replicate 5	Replicate 6	Replicate 7	Replicate 8	Replicate 9	Replicate 10	Replicate 11	Replicate 12	Replicate 13	Replicate 14
-11	93.4833	97.7866	100.835
-10	95.4885	99.9166	96.6599
-9	88.5614	98.5166	90.1574
-8	49.091	59.4538	52.8271
-7	24.5866	16.4349	10.6473
-6	23.7065	15.2628	8.49306
P993.29A	cAMP response (% Forskolin)
Log[JR14a (M)]	Replicate 1	Replicate 2	Replicate 3	Replicate 4	Replicate 5	Replicate 6	Replicate 7	Replicate 8	Replicate 9	Replicate 10	Replicate 11	Replicate 12	Replicate 13	Replicate 14
-11				104.066	99.5042	104.785
-10				102.135	95.8652	104.285
-9				77.3638	83.0399	76.7246
-8				44.4457	40.3528	33.1631
-7				9.90288	11.322	10.5218
-6				8.3775	10.4652	9.22025
R161ECL2A	cAMP response (% Forskolin)
Log[JR14a (M)]	Replicate 1	Replicate 2	Replicate 3	Replicate 4	Replicate 5	Replicate 6	Replicate 7	Replicate 8	Replicate 9	Replicate 10	Replicate 11	Replicate 12	Replicate 13	Replicate 14
-11							107.699	99.0922	101.299
-10							99.0983	92.0681	96.2074
-9							79.3233	67.6309	64.5293
-8							41.282	27.9567	31.7278
-7							13.5988	13.1313	10.8546
-6							11.8063		9.20376
Y174ECL2A	cAMP response (% Forskolin)
Log[JR14a (M)]	Replicate 1	Replicate 2	Replicate 3	Replicate 4	Replicate 5	Replicate 6	Replicate 7	Replicate 8	Replicate 9	Replicate 10	Replicate 11	Replicate 12	Replicate 13	Replicate 14
-11							106.318	102.115	97.6002
-10							95.8147	89.286	85.1159
-9							75.9294	65.4013	49.2486
-8							40.6758	26.1591	21.4001
-7							11.7687	12.4074	7.348
-6							10.9337	13.602	7.66742
R3405.42A	cAMP response (% Forskolin)
Log[JR14a (M)]	Replicate 1	Replicate 2	Replicate 3	Replicate 4	Replicate 5	Replicate 6	Replicate 7	Replicate 8	Replicate 9	Replicate 10	Replicate 11	Replicate 12	Replicate 13	Replicate 14
-11							103.933	101.536	99.1167
-10							104.548	100.048	97.8981
-9							101.315	98.5558	94.8973
-8							103.438	100.518	95.8141
-7							99.9349	94.2178	92.3782
-6							78.8776	86.3528	79.4887
Y3936.51A	cAMP response (% Forskolin)
Log[JR14a (M)]	Replicate 1	Replicate 2	Replicate 3	Replicate 4	Replicate 5	Replicate 6	Replicate 7	Replicate 8	Replicate 9	Replicate 10	Replicate 11	Replicate 12	Replicate 13	Replicate 14
-11							93.5283	89.3589	94.0223
-10							94.2881	96.1823	107.108
-9							100.571	94.2038	99.7204
-8							96.3374	88.713	101.709
-7							72.2174	76.6808	79.5478
-6							21.7659	34.4813	40.6598
D4177.35A	cAMP response (% Forskolin)
Log[JR14a (M)]	Replicate 1	Replicate 2	Replicate 3	Replicate 4	Replicate 5	Replicate 6	Replicate 7	Replicate 8	Replicate 9	Replicate 10	Replicate 11	Replicate 12	Replicate 13	Replicate 14
-11							103.129	99.3504	96.6871
-10							103.601	100.119	96.0738
-9							104.759	98.4494	97.1224
-8							101.035	100.482	93.0715
-7							87.8429	83.6502	83.4735
-6							35.6808	47.5903	50.8914
I4217.39A	cAMP response (% Forskolin)
Log[JR14a (M)]	Replicate 1	Replicate 2	Replicate 3	Replicate 4	Replicate 5	Replicate 6	Replicate 7	Replicate 8	Replicate 9	Replicate 10	Replicate 11	Replicate 12	Replicate 13	Replicate 14
-11	93.5034	92.9254	94.7543			100.753
-10	96.4363	101.71	99.3843			102.754
-9	92.7129	100.708	98.9239			96.8272
-8	91.4272	97.5665	95.759			94.8142
-7	75.3564	79.1124	74.8509			57.6043
-6	43.4529	43.1501	23.233			18.2308
S261.35A	cAMP response (% Forskolin)
Log[JR14a (M)]	Replicate 1	Replicate 2	Replicate 3	Replicate 4	Replicate 5	Replicate 6	Replicate 7	Replicate 8	Replicate 9	Replicate 10	Replicate 11	Replicate 12	Replicate 13	Replicate 14
-11										96.6785	98.4325	95.5069
-10										91.862	95.4878	92.0025
-9										61.9942	79.9833	88.7017
-8										23.0435	41.7153	45.5902
-7										8.58434	15.4722	14.4126
-6										7.75257	14.923	12.86
L301.39A	cAMP response (% Forskolin)
Log[JR14a (M)]	Replicate 1	Replicate 2	Replicate 3	Replicate 4	Replicate 5	Replicate 6	Replicate 7	Replicate 8	Replicate 9	Replicate 10	Replicate 11	Replicate 12	Replicate 13	Replicate 14
-11				98.12	102.351	99.7801
-10				97.9368	96.7177	94.1979
-9				82.6054	84.4872	70.682
-8				53.6768	47.8416	32.1199
-7				13.4137	11.819	11.4512
-6				12.881	11.0849	10.4296
L822.64A	cAMP response (% Forskolin)
Log[JR14a (M)]	Replicate 1	Replicate 2	Replicate 3	Replicate 4	Replicate 5	Replicate 6	Replicate 7	Replicate 8	Replicate 9	Replicate 10	Replicate 11	Replicate 12	Replicate 13	Replicate 14
-11				105.637	98.5518	99.1356
-10				93.2229	92.8841	95.1615
-9				62.5985	74.3317	65.0457
-8				34.1256	35.3094	24.4974
-7				8.91576	10.7306	9.70219
-6				9.35941	11.7181	9.7284
I1023.32A	cAMP response (% Forskolin)
Log[JR14a (M)]	Replicate 1	Replicate 2	Replicate 3	Replicate 4	Replicate 5	Replicate 6	Replicate 7	Replicate 8	Replicate 9	Replicate 10	Replicate 11	Replicate 12	Replicate 13	Replicate 14
-11				103.755	102.239	100.247
-10				97.6752	94.4909	96.8174
-9				79.2505	83.3604	77.8509
-8				52.6144	54.4705	42.9621
-7				12.2889	13.3718	13.5956
-6				11.4454	12.9789	12.2707
V1033.33A	cAMP response (% Forskolin)
Log[C3a (M)]	Replicate 1	Replicate 2	Replicate 3	Replicate 4	Replicate 5	Replicate 6	Replicate 7	Replicate 8	Replicate 9	Replicate 10	Replicate 11	Replicate 12	Replicate 13	Replicate 14
-12				105.748	100.953	97.9813
-11				101.773	100.571	97.943
-10				87.4957	90.8656	75.9857
-9				66.3367	67.9817	37.554
-8				18.6287	17.7392	17.4913
-7				16.812	17.6399	16.3662
M1063.36A	cAMP response (% Forskolin)
Log[C3a (M)]	Replicate 1	Replicate 2	Replicate 3	Replicate 4	Replicate 5	Replicate 6	Replicate 7	Replicate 8	Replicate 9	Replicate 10	Replicate 11	Replicate 12	Replicate 13	Replicate 14
-12				103.692	97.6276	101.57
-11				100	94.6232	93.3751
-10				70.8626	84.0889	59.7288
-9				42.5233	48.0793	24.2558
-8				9.10526	12.5801	9.15232
-7				8.7546	12.8971	9.09028
H4187.36A	cAMP response (% Forskolin)
Log[C3a (M)]	Replicate 1	Replicate 2	Replicate 3	Replicate 4	Replicate 5	Replicate 6	Replicate 7	Replicate 8	Replicate 9	Replicate 10	Replicate 11	Replicate 12	Replicate 13	Replicate 14
-12	97.0796	98.987	94.9795			97.6065
-11	92.7785	94.3713	96.5513			91.5567
-10	73.8028	84.2146	84.8737			53.3837
-9	37.0017	39.4579	38.8608			18.9365
-8	26.378	19.3334	14.3744			9.75416
-7	25.9536	18.3437	14.9025			10.1471
I1023.32A/I4217.39A	cAMP response (% Forskolin)
Log[C3a (M)]	Replicate 1	Replicate 2	Replicate 3	Replicate 4	Replicate 5	Replicate 6	Replicate 7	Replicate 8	Replicate 9	Replicate 10	Replicate 11	Replicate 12	Replicate 13	Replicate 14
-12												99.0262	95.3137	95.6449
-11												101.76	98.7495	98.6912
-10												100.402	98.4845	97.7464
-9												96.123	94.0168	96.2877
-8												94.5773	89.4508	91.4562
-7												60.3319	51.9755	58.0626
